# Supplementary material for: Multivariate genomic scan implicates novel loci and haem metabolism in human ageing
Source: Nat Commun. 2020 Jul 16;11:3570. doi: 10.1038/s41467-020-17312-3 (PMC7366647; doi:10.1038/s41467-020-17312-3)
Supplement: Supplementary file 4 — Supplementary Data 1 [file 41467_2020_17312_MOESM4_ESM.xlsx]

## Sheet: Supplementary Data 1
			Healthspan				Parental Lifespan				Longevity
Trait	PMID		Correlation	SE	P		Correlation	SE	P		Correlation	SE	P		P Het
Type 2 diabetes	30054458		-0.6884	0.0312	6.6216e-108		-0.4573	0.0577	2.2257e-15		-0.3523	0.0531	3.3816e-11		2.56415e-08
Melanoma	30349118		-0.2488	0.0494	4.8069e-07		0.0705	0.082	0.39015		0.0976	0.078	0.21088		5.01615e-05
Alzheimer's disease	29777097		0.02	0.0624	0.74837		0.1736	0.1283	0.17604		-0.4299	0.1056	4.6572e-05		0.000182038
Alcohol intake	31358974		0.0354	0.0348	0.30924		-0.1763	0.0591	0.0028629		-0.0377	0.0515	0.46418		0.0081272
Body mass index	30239722		-0.4416	0.0297	5.587e-50		-0.3459	0.0463	8.2957e-14		-0.2826	0.05	1.5913e-08		0.0140735
Depression	30718901		-0.2844	0.0334	1.7169e-17		-0.146	0.0595	0.014189		-0.1417	0.0528	0.007329		0.0245511
Age at menarche	28436984		0.2007	0.0272	1.6815e-13		0.0602	0.0512	0.23983		0.126	0.0511	0.013651		0.0392839
Breast cancer	30349118		-0.3615	0.0618	5.0099e-09		-0.1067	0.1089	0.32731		-0.1311	0.0998	0.18877		0.0418739
Risk taking	30271922		-0.1655	0.0375	1.0285e-05		0.0001	0.0578	0.99842		-0.1344	0.0549	0.014359		0.0534662
COPD	30349118		-0.4475	0.0436	1.0947e-24		-0.2595	0.069	0.00017063		-0.397	0.066	1.7604e-09		0.0704017
Allergic disease	29083406		-0.0962	0.0393	0.014342		0.0703	0.0681	0.30182		-0.0428	0.0604	0.47854		0.104703
Coronary artery disease	21378990		-0.6902	0.0668	5.2556e-25		-0.4903	0.1001	9.6859e-07		-0.503	0.0917	4.0833e-08		0.126716
Digestive cancers	30349118		-0.2205	0.0884	0.012625		0.1121	0.1533	0.4646		-0.245	0.1399	0.07996		0.136229
Urinary cancers	30349118		-0.4578	0.241	0.0576		0.1722	0.2176	0.4287		-0.2657	0.2958	0.3691		0.136971
Years of schooling	21378990		0.3353	0.0248	1.5168e-41		0.3257	0.0508	1.4231e-10		0.2385	0.0447	9.5523e-08		0.161799
Colorectal cancer	30104761		-0.2235	0.0854	0.0088669		0.0363	0.1534	0.81291		-0.3192	0.1507	0.034104		0.216188
Hernia	30349118		-0.3226	0.0473	8.8172e-12		-0.1975	0.0847	0.019727		-0.2303	0.0764	0.0025634		0.335914
Ever smoked	UKBB_Neale		-0.2039	0.0342	2.4792e-09		-0.1778	0.0582	0.0022488		-0.1064	0.0568	0.060952		0.339164
Lymphoid cancer	30349118		-0.0317	0.1796	0.8599		-0.5114	0.3627	0.1586		0.0801	0.2482	0.7468		0.388497
Prostate/Testicular cancer	30349118		-0.2413	0.0651	0.0002		-0.0846	0.1248	0.498		-0.1195	0.1039	0.2505		0.408398
Age at menopause	26414677		0.0771	0.0478	0.10683		0.1662	0.0755	0.027803		0.0606	0.0728	0.40453		0.535621
Rheumatoid arthritis	21378990		-0.0164	0.0528	0.75538		-0.0976	0.0805	0.22527		-0.036	0.0773	0.64134		0.69965
Pubertal growth	23449627		-0.1296	0.0568	0.022663		-0.0904	0.093	0.33106		-0.0514	0.086	0.55036		0.741705
Male pattern baldness	29146897		0.0211	0.0462	0.6482		-0.0367	0.0759	0.6285		-0.0131	0.0696	0.8506		0.787794
Lung cancers	30349118		-0.3778	0.1295	0.00354		-0.3672	0.2069	0.075932		-0.2183	0.2001	0.27533		0.789711
Stroke	29531354		-0.474	0.0575	1.7724e-16		-0.5551	0.1108	5.4924e-07		-0.4752	0.0982	1.3177e-06		0.801316
Inflammatory bowel disease	26192919		-0.0297	0.0529	0.57407		-0.0739	0.0807	0.35929		-0.0037	0.0884	0.96633		0.832039
