# Supplementary material for: Multivariate genomic scan implicates novel loci and haem metabolism in human ageing
Source: Nat Commun. 2020 Jul 16;11:3570. doi: 10.1038/s41467-020-17312-3 (PMC7366647; doi:10.1038/s41467-020-17312-3)
Supplement: Supplementary file 5 — Supplementary Data 2 [file 41467_2020_17312_MOESM5_ESM.xlsx]

## Sheet: Supplementary Data 2
							Healthspan				Lifespan				Longevity
Nearest Gene	rsID	Chr	Position	A1	Freq1		Beta1	SE	P		Beta1	SE	P		Beta1	SE	P		MANOVA P
CELSR2/PSRC1	rs4970836	1	109821797	G	0.2367		0.0237	0.00578	4.0738e-05		0.0223391	0.00462988	1.40016e-06		0.0299	0.0231	0.1958		3.11083e-08
MAGI3	rs1230666	1	114173410	G	0.8533		0.0233	0.00686	0.000668344		0.0322408	0.00555422	6.44639e-09		0.0394	0.0298	0.1855		2.48529e-09
KCNK3	rs1275922	2	26932887	G	0.74		0.00353	0.00558	0.526987		0.0257909	0.00443389	5.99944e-09		0.058	0.0234	0.01309		1.82675e-08
CASP8/ALS2CR12	rs700635	2	202153225	A	0.7233		0.0331	0.00551	1.95884e-09		0.00824576	0.00433355	0.0570703		0.0265	0.021	0.2077		1.64597e-08
SLC4A7	rs2643826	3	27562988	C	0.5533		0.021	0.00489	1.69824e-05		0.0165864	0.00390943	2.20875e-05		0.0451	0.0204	0.02701		3.94879e-08
HTT	rs61348208	4	3089564	T	0.3967		0.0108	0.00498	0.0298538		0.0229853	0.00394709	5.76784e-09		0.0267	0.0204	0.1894		3.33897e-08
LINC02513	rs17499404	4	38385479	A	0.5367		0.0165	0.00487	0.000729458		0.012212	0.00386693	0.0015882		0.0837	0.0192	1.336e-05		3.94468e-08
DUSP22/IRF4	rs12203592	6	396321	C	0.81		0.063	0.00589	9.77237e-27		0.0157077	0.00498401	0.00162371		0.048	0.0318	0.1305		7.83974e-26
HLA-DRB1/DQA1	rs34831921	6	32590768	A	0.1		0.0473	0.0085	2.74157e-08		0.0417033	0.00714097	5.21983e-09		0.0459	0.0405	0.2579		6.03714e-13
FOXO3	rs1159806	6	109006838	T	0.3467		0.0144	0.00518	0.00548277		0.0151431	0.00409328	0.00021602		0.0953	0.0203	2.639e-06		9.83083e-09
LPA	rs10455872	6	161010118	A	0.9267		0.0574	0.00895	1.41906e-10		0.0763927	0.00743009	8.53603e-25		0.1236	0.0454	0.006513		3.79857e-30
CDKN2B-AS1	rs7859727	9	22102165	C	0.51		0.0307	0.00486	2.63633e-10		0.0249578	0.00385768	9.82357e-11		0.066	0.0192	0.0005771		3.6491e-18
TCF7L2	rs35198068	10	114754784	T	0.71		0.061	0.00535	4.16869e-30		0.00600774	0.00424969	0.157453		0.0263	0.0212	0.2138		4.18735e-28
TYR	rs1126809	11	89017961	G	0.7133		0.0398	0.00529	5.49541e-14		0.0060776	0.00424005	0.15175		-0.0319	0.0224	0.1543		7.95855e-13
ZW10	rs61905747	11	113639842	A	0.8167		0.0294	0.00619	2.02302e-06		0.0236678	0.00494217	1.67668e-06		0.0661	0.0259	0.01067		3.58811e-10
FGD6	rs12830425	12	95580818	G	0.0733		0.0436	0.00931	2.83139e-06		0.0318199	0.00741514	1.77702e-05		0.0774	0.036	0.03143		7.85366e-09
ATXN2	rs7137828	12	111932800	T	0.5167		0.00697	0.00486	0.151845		0.0277225	0.00389001	1.02894e-12		0.0455	0.0194	0.01916		5.25011e-12
CHRNA3/5	rs8042849	15	78817929	T	0.64		-0.000317	0.00513	0.950736		0.0436756	0.00409738	1.57632e-26		0.0178	0.0212	0.403		1.27145e-24
FURIN	rs6224	15	91423543	G	0.53		0.00102	0.00488	0.834834		0.0250699	0.00389784	1.26137e-10		0.031	0.0206	0.1316		2.40731e-09
TOX3	rs4783780	16	52571436	A	0.5333		0.0233	0.00487	1.65959e-06		0.0139452	0.00385299	0.000295366		0.0524	0.0191	0.005939		1.32888e-08
DEF8	rs4268748	16	90026512	T	0.7067		0.0381	0.00525	3.98107e-13		-0.0038068	0.00422351	0.367411		-0.0033	0.0219	0.8818		6.58645e-12
LDLR	rs6511720	19	11202306	T	0.12		0.0153	0.00749	0.0404576		0.0339223	0.0060245	1.7945e-08		0.093	0.0301	0.002001		3.70894e-09
APOE	rs429358	19	45411941	T	0.8533		0.0137	0.00669	0.0408319		0.105608	0.00546403	3.13534e-83		0.5098	0.0322	1.278e-56		9.6095e-127
NOL4L/-DT	rs159428	20	31099311	T	0.4633		0.0278	0.00486	1.00462e-08		0.0105392	0.00393346	0.00737609		0.0079	0.0215	0.7135		3.92318e-08
