# Supplementary material for: Multivariate genomic scan implicates novel loci and haem metabolism in human ageing
Source: Nat Commun. 2020 Jul 16;11:3570. doi: 10.1038/s41467-020-17312-3 (PMC7366647; doi:10.1038/s41467-020-17312-3)
Supplement: Supplementary file 6 — Supplementary Data 3 [file 41467_2020_17312_MOESM6_ESM.xlsx]

## Sheet: Supplementary Data 3
Locus	Lead rsID	A1	A0	Proxy rsID	P.A1	P.A0	R2	Freq1	Beta1	SE	P	Trait	Units	PMID	Category
LPA	rs10455872	A	G	rs118039278	G	A	1	0.94	-32.43	0	0	Lipoprotein a	mg/dL	28512139	Cardiovascular
LPA	rs10455872	A	G	rs10455872	A	G	1	0.94	-0.0881	-0.00568	3e-54	LDL cholesterol	mg/dL	30275531	Cardiovascular
LPA	rs10455872	A	G	rs10455872	A	G	1	0.93	-0.27	0.01827	2e-49	Heart disease	NA	28714975	Cardiovascular
LPA	rs10455872	A	G	rs10455872	A	G	1	0.94	-0.123	-0.008902	2e-43	Total cholesterol	NA	29507422	Cardiovascular
LPA	rs10455872	A	G	rs118039278	G	A	1	0.94	-0.2311	0.01673	2e-43	Peripheral artery disease	NA	31285632	Cardiovascular
LPA	rs10455872	A	G	rs10455872	A	G	1	0.94	-0.3784	0.03245	2e-31	Aortic valve stenosis	NA	29511194	Cardiovascular
LPA	rs10455872	A	G	rs10455872	A	G	1	0.95	-0.2852	0.02662	9e-27	Myocardial infarction	NA	26343387	Cardiovascular
LPA	rs10455872	A	G	rs10455872	A	G	1	0.94	-7.22	0.9951	4e-13	Lipoprotein phospholipase A2 activity in cardiovascular disease	nmol/min/ml	28753643	Cardiovascular
LPA	rs10455872	A	G	rs10455872	A	G	1	0.96	0.2	-0.02805	1e-12	Metabolite	NA	27005778	Miscellaneous
LPA	rs10455872	A	G	rs10455872	A	G	1	0.93	-0.7178	0.108	3e-11	Aortic-valve calcification	NA	23388002	Cardiovascular
LPA	rs10455872	A	G	rs74617384	A	T	0.9856	0.94	-0.01905	0.001459	6.37e-39	High cholesterol	risk diff	UKBB_Neale	Cardiovascular
LPA	rs10455872	A	G	rs55730499	C	T	0.9716	0.93	-0.337	0.01274	3e-154	Coronary artery disease	NA	29212778	Cardiovascular
LPA	rs10455872	A	G	rs55730499	C	T	0.9716	0.94	-0.00916	0.0007751	3.2e-32	Angina	risk diff	UKBB_Neale	Cardiovascular
LPA	rs10455872	A	G	rs55730499	C	T	0.9716	0.94	-0.007084	0.0006631	1.236e-26	Heart attack	risk diff	UKBB_Neale	Cardiovascular
TYR	rs1126809	G	A	rs1126809	G	A	1	0.712	-0.257	0.009181	2e-172	Tanning	NA	29739929	Miscellaneous
TYR	rs1126809	G	A	rs1126809	G	A	1	0.73	0.4035	0.02909	1e-43	Vitiligo	NA	27723757	Immune-related
TYR	rs1126809	G	A	rs1126809	G	A	1	0.72	-0.174	0.01878	2e-20	Squamous cell cancer	NA	26829030	Cancer
TYR	rs1126809	G	A	rs1126809	G	A	1	0.72	-0.1133	0.01264	3e-19	Basal cell cancer	NA	27539887	Cancer
TYR	rs1126809	G	A	rs1126809	G	A	1	0.712	-0.00955	0.001181	6.275e-16	Hearing difficulty or problems	risk diff	UKBB_Neale	Age-related
TYR	rs1126809	G	A	rs1126809	G	A	1	0.712	-0.002424	0.0003147	1.319e-14	Melanoma	risk diff	UKBB_Neale	Cancer
TYR	rs1126809	G	A	rs1126809	G	A	1	0.712	-0.001582	0.0002352	1.737e-11	Malignant melanoma	risk diff	UKBB_Neale	Cancer
TYR	rs1126809	G	A	rs1126809	G	A	1	0.712	-0.005399	0.0008242	5.746e-11	Number of cancers	IVNT	UKBB_Neale	Cancer
TYR	rs1126809	G	A	rs1126809	G	A	1	NA	-1.672	-0.2842	4e-09	Skin pigmentation traits	NA	30166351	Miscellaneous
TYR	rs1126809	G	A	rs1126809	G	A	1	0.712	-0.004201	0.0007149	4.209e-09	Cancer diagnosed by doctor	risk diff	UKBB_Neale	Cancer
TYR	rs1126809	G	A	rs1126809	G	A	1	0.712	0.6	0.1069	2e-08	Sunburns	NA	23548203	Miscellaneous
TYR	rs1126809	G	A	rs1393350	G	A	0.9532	0.71	-0.1484	0.008316	3e-71	Hair color	NA	30531825	Miscellaneous
TYR	rs1126809	G	A	rs1847134	A	C	0.7676	0.68	0.4574	0.05699	1e-15	Eye color	NA	20585627	Miscellaneous
FOXO3	rs1159806	T	A	rs1268168	A	G	1	0.34	0.0024	0.000289	1e-16	Estimated glomerular filtration rate	NA	31152163	Miscellaneous
FOXO3	rs1159806	T	A	rs9398173	T	C	0.763	0.286667	-5.923	-0.9986	3e-09	General cognitive ability	z-score	29844566	Miscellaneous
FOXO3	rs1159806	T	A	rs4946935	A	G	0.7596	0.286667	-8.45	-1	3e-17	Intelligence	z-score	29942086	Miscellaneous
FOXO3	rs1159806	T	A	rs4946935	A	G	0.7596	NA	-0.01229	-0.001796	8e-12	Reaction time	NA	29844566	Miscellaneous
FOXO3	rs1159806	T	A	rs4946936	T	C	0.759	0.286667	-0.02078	0.001724	1.842e-33	Fat-free mass	IVNT	UKBB_Neale	Metabolic
FOXO3	rs1159806	T	A	rs4946936	T	C	0.759	0.286667	-0.02033	0.001702	7.401e-33	Fat mass	IVNT	UKBB_Neale	Metabolic
FOXO3	rs1159806	T	A	rs4946936	T	C	0.759	0.286667	-0.0202	0.001717	6.268e-32	Whole body water mass	IVNT	UKBB_Neale	Metabolic
FOXO3	rs1159806	T	A	rs4946936	T	C	0.759	0.286667	0.01539	0.001915	9.164e-16	Impedance	IVNT	UKBB_Neale	Metabolic
FOXO3	rs1159806	T	A	rs4945816	C	T	0.759	NA	0.01703	0.002197	9e-15	Schizophrenia	NA	31374203	Neuropsychiatric
FOXO3	rs1159806	T	A	rs3800228	T	G	0.7562	0.286667	-0.02414	0.002363	1.72e-24	Weight	IVNT	UKBB_Neale	Metabolic
FOXO3	rs1159806	T	A	rs3800228	T	G	0.7562	0.286667	-0.01443	0.001846	5.528e-15	Comparative height size at age 10	NA	UKBB_Neale	Miscellaneous
FOXO3	rs1159806	T	A	rs3800228	T	G	0.7562	0.286667	-0.01929	0.002679	5.959e-13	Hip circumference	IVNT	UKBB_Neale	Metabolic
FOXO3	rs1159806	T	A	rs2153960	G	A	0.735	0.286667	-0.02072	0.001775	1.7e-31	Basal metabolic rate	IVNT	UKBB_Neale	Metabolic
FOXO3	rs1159806	T	A	rs2153960	G	A	0.735	0.286667	0.01743	0.002646	4.414e-11	Mean time to correctly identify matches	IVNT	UKBB_Neale	Miscellaneous
FOXO3	rs1159806	T	A	rs9398171	C	T	0.7248	0.286667	-0.01923	0.001907	6.542e-24	Height	IVNT	UKBB_Neale	Miscellaneous
FOXO3	rs1159806	T	A	rs9398171	C	T	0.7248	0.286667	-0.0207	0.002075	1.957e-23	Sitting height	IVNT	UKBB_Neale	Miscellaneous
FOXO3	rs1159806	T	A	rs9398171	C	T	0.7248	NA	-0.704	-0.07311	6e-22	Macular thickness	NA	30535121	Age-related
FOXO3	rs1159806	T	A	rs9400239	T	C	0.663	0.286667	-0.02	-0.002655	5e-14	Body mass index	NA	30108127	Metabolic
FOXO3	rs1159806	T	A	rs3800227	A	G	0.6614	0.26	-0.008414	0.001233	9e-12	Smoking initiation (ever regular vs never regular)	NA	30643251	Smoking-related
FOXO3	rs1159806	T	A	rs3800227	A	G	0.6614	0.26	-0.01339	-0.002291	5e-09	Smoking status (ever vs never smokers)	NA	30643258	Smoking-related
FOXO3	rs1159806	T	A	rs3800227	A	G	0.6614	0.286667	-0.02342	0.004129	1.419e-08	High light scatter percentage of red cells	IVNT	27863252	Miscellaneous
FOXO3	rs1159806	T	A	rs3800227	A	G	0.6614	0.286667	-0.008746	-0.001558	2e-08	Neuroticism	NA	30867560	Neuropsychiatric
FOXO3	rs1159806	T	A	rs3800227	A	G	0.6614	0.286667	-0.02311	0.004134	2.273e-08	Reticulocyte fraction of red cells	IVNT	27863252	Miscellaneous
FOXO3	rs1159806	T	A	rs3800227	A	G	0.6614	0.286667	0.01573	0.002846	3.226e-08	Age at menarche	NA	UKBB_Neale	Age-related
FOXO3	rs1159806	T	A	rs2022464	A	C	0.6599	0.286667	-0.01732	0.002362	2.265e-13	Waist circumference	IVNT	UKBB_Neale	Metabolic
FOXO3	rs1159806	T	A	rs2022464	A	C	0.6599	0.286667	-6.418	-0.9924	1e-10	Intracranial volume	z score	30818988	Miscellaneous
FOXO3	rs1159806	T	A	rs2764264	C	T	0.6256	0.286667	-0.007049	0.001241	1.362e-08	Qualifications	risk diff	UKBB_Neale	Miscellaneous
DUSP22/IRF4	rs12203592	C	T	rs62389423	G	A	0.6148	NA	0.9504	0.02532	0	Hair color	NA	30531825	Miscellaneous
DUSP22/IRF4	rs12203592	C	T	rs62389423	G	A	0.6148	NA	-0.02506	0.001868	5.167e-41	Male-pattern baldness	risk diff	UKBB_Neale	Age-related
DUSP22/IRF4	rs12203592	C	T	rs62389423	G	A	0.6148	NA	-0.004572	0.0003892	7.493e-32	Melanoma	risk diff	UKBB_Neale	Cancer
DUSP22/IRF4	rs12203592	C	T	rs62389423	G	A	0.6148	NA	0.003191	0.0002863	7.73e-29	Melanocytic naevi	risk diff	UKBB_Neale	Miscellaneous
DUSP22/IRF4	rs12203592	C	T	rs62389423	G	A	0.6148	NA	0.01923	0.002129	1.754e-19	Relative age of first facial hair	NA	UKBB_Neale	Age-related
DUSP22/IRF4	rs12203592	C	T	rs62389423	G	A	0.6148	NA	-0.002514	0.0003156	1.646e-15	Basal cell cancer	risk diff	UKBB_Neale	Cancer
DUSP22/IRF4	rs12203592	C	T	rs62389423	G	A	0.6148	NA	-0.03709	0.004693	2.692e-15	Basophil count	IVNT	27863252	Immune-related
DUSP22/IRF4	rs12203592	C	T	rs62389423	G	A	0.6148	NA	-0.03632	0.004687	9.244e-15	Eosinophil count	IVNT	27863252	Immune-related
DUSP22/IRF4	rs12203592	C	T	rs62389423	G	A	0.6148	NA	0.004977	0.0007042	1.586e-12	Home area population density: Scotland large urban area	risk diff	UKBB_Neale	Miscellaneous
DUSP22/IRF4	rs12203592	C	T	rs62389423	G	A	0.6148	NA	-0.02847	0.004701	1.401e-09	Eosinophil percentage of granulocytes	IVNT	27863252	Immune-related
DUSP22/IRF4	rs12203592	C	T	rs62389423	G	A	0.6148	NA	0.02804	0.004701	2.452e-09	Neutrophil percentage of granulocytes	IVNT	27863252	Immune-related
DUSP22/IRF4	rs12203592	C	T	rs62389423	G	A	0.6148	NA	-0.02657	0.004729	1.936e-08	Lymphocyte count	IVNT	27863252	Immune-related
MAGI3	rs1230666	G	A	rs1230666	G	A	1	0.855	-0.4511	0.02276	4.8e-96	Rheumatoid arthritis	log OR	24390342	Immune-related
MAGI3	rs1230666	G	A	rs1230666	G	A	1	0.855	-0.01377	0.0007313	4.117e-79	Hypothyroidism	risk diff	UKBB_Neale	Immune-related
MAGI3	rs1230666	G	A	rs1230666	G	A	1	0.855	-0.04094	0.005076	7.792e-16	Started insulin within one year diagnosis of diabetes	risk diff	UKBB_Neale	Metabolic
MAGI3	rs1230666	G	A	rs1230666	G	A	1	0.855	-0.01185	0.001625	3.044e-13	Long-standing illness, disability or infirmity	risk diff	UKBB_Neale	Age-related
MAGI3	rs1230666	G	A	rs1230666	G	A	1	0.855	0.03477	0.005099	9.187e-12	White blood cell count	IVNT	27863252	Immune-related
MAGI3	rs1230666	G	A	rs1230666	G	A	1	0.855	-0.001935	0.0002973	7.607e-11	Hyperthyroidism or thyrotoxicosis	risk diff	UKBB_Neale	Immune-related
MAGI3	rs1230666	G	A	rs1230666	G	A	1	0.855	0.03263	0.005122	1.867e-10	Lymphocyte count	IVNT	27863252	Immune-related
MAGI3	rs1230666	G	A	rs1230666	G	A	1	0.87	-0.0592	-0.009466	4e-10	Breast cancer	NA	29059683	Cancer
MAGI3	rs1230666	G	A	rs1230666	G	A	1	0.855	-0.00875	0.0014	4.11e-10	Other serious medical condition or disability diagnosed by doctor	risk diff	UKBB_Neale	Miscellaneous
MAGI3	rs1230666	G	A	rs1230666	G	A	1	0.84	-0.0269	0.004793	2e-08	Thyroid peroxidase antibody	NA	24586183	Immune-related
MAGI3	rs1230666	G	A	rs1230666	G	A	1	0.855	0.02798	0.005099	4.069e-08	Eosinophil count	IVNT	27863252	Immune-related
MAGI3	rs1230666	G	A	rs1230666	G	A	1	0.855	0.0279	0.005094	4.314e-08	Neutrophil count	IVNT	27863252	Immune-related
KCNK3	rs1275922	G	A	rs11126666	G	A	0.99	0.72	-0.019	0.002553	1e-13	Body mass index	kg/m2	28892062	Metabolic
KCNK3	rs1275922	G	A	rs935168	A	G	0.6569	0.72	-0.01301	0.001122	4.424e-31	Hypertension	risk diff	UKBB_Neale	Cardiovascular
KCNK3	rs1275922	G	A	rs935168	A	G	0.6569	0.72	-0.01268	0.001138	7.556e-29	Blood pressure	risk diff	UKBB_Neale	Cardiovascular
FGD6	rs12830425	G	T	rs11107903	A	G	0.8952	0.08	-0.0747	-0.01048	1e-12	Coronary artery disease	NA	29212778	Cardiovascular
FGD6	rs12830425	G	T	rs10507047	C	T	0.701	NA	0.1398	0.02522	3e-08	Age-related macular degeneration	NA	25629512	Age-related
NOL4L/-DT	rs159428	T	C	rs159428	T	C	1	0.45	-0.03015	0.003546	1.839e-17	Red cell distribution width	IVNT	27863252	Miscellaneous
NOL4L/-DT	rs159428	T	C	rs159428	T	C	1	0.47	0.0143	0.00231	6e-10	Cognitive performance	NA	30038396	Miscellaneous
NOL4L/-DT	rs159428	T	C	rs2424880	T	C	0.6562	0.44	-0.008813	-0.001538	1e-08	Smoking cessation (MTAG)	NA	30643251	Smoking-related
NOL4L/-DT	rs159428	T	C	rs6142618	A	G	0.6406	0.44	-0.06953	0.01123	6e-10	Inflammatory bowel disease	NA	23128233	Immune-related
LINC02513	rs17499404	A	G	rs10006384	T	A	1	0.52	0.053	0.003603	5.626e-49	Lymphocyte count	IVNT	27863252	Immune-related
LINC02513	rs17499404	A	G	rs10006384	T	A	1	0.52	-0.02982	0.003571	6.834e-17	Neutrophil count	IVNT	27863252	Immune-related
LINC02513	rs17499404	A	G	rs2291435	T	C	0.996	0.52	-0.3441	-0.04498	2e-14	Blood pressure	mm Hg	27618452	Cardiovascular
LINC02513	rs17499404	A	G	rs6812640	G	C	0.996	0.52	-0.02038	0.003601	1.512e-08	Eosinophil count	IVNT	27863252	Immune-related
LINC02513	rs17499404	A	G	rs2291433	G	T	0.996	0.52	-0.006012	0.001069	1.859e-08	Hypertension	risk diff	UKBB_Neale	Cardiovascular
LINC02513	rs17499404	A	G	rs2046638	C	T	0.9881	0.52	-0.02315	0.003566	8.586e-11	Monocyte count	IVNT	27863252	Immune-related
SLC4A7	rs2643826	C	T	rs2643826	C	T	1	0.46	0.4106	0.03657	3e-29	Blood pressure	mmHg	30578418	Cardiovascular
SLC4A7	rs2643826	C	T	rs2643826	C	T	1	0.46	-0.01079	0.001073	8.404e-24	Hypertension	risk diff	UKBB_Neale	Cardiovascular
HLA-DRB1/DQA1	rs34831921	A	C	rs34720986	C	G	0.9886	NA	-0.009591	0.0009159	1.175e-25	Hypothyroidism	risk diff	UKBB_Neale	Immune-related
HLA-DRB1/DQA1	rs34831921	A	C	rs73728618	A	T	0.9886	NA	-0.01264	0.002027	4.439e-10	Long-standing illness, disability or infirmity	risk diff	UKBB_Neale	Age-related
HLA-DRB1/DQA1	rs34831921	A	C	rs35508382	G	A	0.9773	NA	0.3974	0.041	5.554e-23	Primary sclerosing cholangitis	log OR	27992413	Immune-related
HLA-DRB1/DQA1	rs34831921	A	C	rs114786106	G	A	0.932	NA	-0.0119	0.001958	1.231e-09	Number of cancers	IVNT	UKBB_Neale	Cancer
HLA-DRB1/DQA1	rs34831921	A	C	rs73730372	T	C	0.8406	NA	0.5128	0.05718	3e-19	Cervical cancer	NA	27285765	Cancer
HLA-DRB1/DQA1	rs34831921	A	C	rs73730377	G	A	0.8406	NA	-0.02072	0.003461	2.163e-09	Number of non-cancer illnesses	NA	UKBB_Neale	Age-related
HLA-DRB1/DQA1	rs34831921	A	C	rs62406305	A	G	0.7453	NA	-0.821	0.04021	6e-104	Rheumatoid arthritis	log OR	24390342	Immune-related
HLA-DRB1/DQA1	rs34831921	A	C	rs28688825	G	A	0.6553	NA	-0.01712	0.001216	5.014e-45	Asthma	risk diff	UKBB_Neale	Immune-related
HLA-DRB1/DQA1	rs34831921	A	C	rs28688825	G	A	0.6553	NA	0.02494	0.001774	6.798e-45	No blood clot, bronchitis, emphysema, asthma, rhinitis, eczema or allergy diagnosed by doctor	risk diff	UKBB_Neale	Miscellaneous
HLA-DRB1/DQA1	rs34831921	A	C	rs28688825	G	A	0.6553	NA	-0.002982	0.0002488	4.503e-33	Malabsorption or coeliac disease	risk diff	UKBB_Neale	Immune-related
HLA-DRB1/DQA1	rs34831921	A	C	rs28688825	G	A	0.6553	NA	-0.01807	0.001601	1.557e-29	Allergic rhinitis	risk diff	UKBB_Neale	Immune-related
HLA-DRB1/DQA1	rs34831921	A	C	rs28688825	G	A	0.6553	NA	-0.0898	0.0089	3.373e-24	Allergic disease	log OR	29083406	Immune-related
HLA-DRB1/DQA1	rs34831921	A	C	rs28688825	G	A	0.6553	NA	-0.01831	0.002539	5.612e-13	Doctor diagnosed asthma	risk diff	UKBB_Neale	Immune-related
HLA-DRB1/DQA1	rs34831921	A	C	rs28688825	G	A	0.6553	NA	-0.01109	0.001552	9.017e-13	Wheeze or whistling in the chest in last year	risk diff	UKBB_Neale	Cardiovascular
HLA-DRB1/DQA1	rs34831921	A	C	rs28688825	G	A	0.6553	NA	-0.001082	0.0001634	3.565e-11	Intestinal malabsorption	risk diff	UKBB_Neale	Miscellaneous
HLA-DRB1/DQA1	rs34831921	A	C	rs28688825	G	A	0.6553	NA	-0.0392	0.005946	4.451e-11	Started insulin within one year diagnosis of diabetes	risk diff	UKBB_Neale	Metabolic
HLA-DRB1/DQA1	rs34831921	A	C	rs28688825	G	A	0.6553	NA	-0.001287	0.000229	1.896e-08	Multiple sclerosis	risk diff	UKBB_Neale	Immune-related
TCF7L2	rs35198068	T	C	rs35198068	T	C	1	0.71	-0.29	0.013	2.4e-107	Type 2 diabetes	log OR	28566273	Metabolic
TCF7L2	rs35198068	T	C	rs35198068	T	C	1	0.71	-0.005683	0.0006432	1.01e-18	Eye problems or disorders: diabetes related eye disease	risk diff	UKBB_Neale	Metabolic
TCF7L2	rs35198068	T	C	rs35198068	T	C	1	0.71	0.02141	0.002646	5.96e-16	Hip circumference	IVNT	UKBB_Neale	Metabolic
TCF7L2	rs35198068	T	C	rs35198068	T	C	1	0.71	-0.005028	0.000876	9.488e-09	High cholesterol	risk diff	UKBB_Neale	Cardiovascular
TCF7L2	rs35198068	T	C	rs34872471	T	C	0.9908	0.71	-0.015	0.0005728	5.116e-151	Diabetes	risk diff	UKBB_Neale	Metabolic
TCF7L2	rs35198068	T	C	rs34872471	T	C	0.9908	0.71	0.03072	0.003907	4.001e-15	Started insulin within one year diagnosis of diabetes	risk diff	UKBB_Neale	Metabolic
TCF7L2	rs35198068	T	C	rs34872471	T	C	0.9908	0.71	-0.204	-0.02823	5e-13	Blood pressure	NA	27841878	Cardiovascular
TCF7L2	rs35198068	T	C	rs34872471	T	C	0.9908	0.71	-0.00714	0.001269	1.822e-08	Long-standing illness, disability or infirmity	risk diff	UKBB_Neale	Age-related
TCF7L2	rs35198068	T	C	rs36090025	A	C	0.9103	0.71	0.0143	0.002094	8.592e-12	Fat mass	IVNT	UKBB_Neale	Metabolic
TCF7L2	rs35198068	T	C	rs36090025	A	C	0.9103	0.71	0.01092	0.001657	4.382e-11	Fat percentage	IVNT	UKBB_Neale	Metabolic
TCF7L2	rs35198068	T	C	rs4506565	A	T	0.878	0.71	0.028	0.0022	3.3e-37	Body mass index	IVNT	29273807	Metabolic
TCF7L2	rs35198068	T	C	rs4506565	A	T	0.878	0.71	-0.021	0.0023	3.95e-19	Fasting glucose	mmol/l	22885924	Metabolic
TCF7L2	rs35198068	T	C	rs4506565	A	T	0.878	0.67	-0.02414	0.00331	3e-13	Fasting blood glucose	NA	25631608	Metabolic
TCF7L2	rs35198068	T	C	rs4506565	A	T	0.878	0.71	0.016	0.0027	9.34e-10	Log Fasting insulin	pmol/l	22885924	Metabolic
TCF7L2	rs35198068	T	C	rs7901695	T	C	0.8689	NA	0.1174	0.01682	3e-12	Hemoglobin	NA	29403010	Miscellaneous
TCF7L2	rs35198068	T	C	rs7901695	T	C	0.8689	0.71	0.02	0.0036	1.3e-08	Waist circumference	IVNT	25673412	Metabolic
TCF7L2	rs35198068	T	C	rs4132670	G	A	0.8319	0.71	-0.065	0.0075	1.037e-17	Log Proinsulin	pmol/l	21873549	Metabolic
TCF7L2	rs35198068	T	C	rs4132670	G	A	0.8319	0.71	0.0128	0.002289	2.27e-08	Weight	IVNT	UKBB_Neale	Metabolic
TCF7L2	rs35198068	T	C	rs17747324	T	C	0.6888	0.75	-0.0149	0.002277	6e-11	Glycated hemoglobin	NA	28898252	Metabolic
TCF7L2	rs35198068	T	C	rs17747324	T	C	0.6888	0.71	-0.015	0.0023	6.122e-11	HbA1c	%	28898252	Metabolic
TCF7L2	rs35198068	T	C	rs17747324	T	C	0.6888	0.71	-0.0007288	0.0001182	6.962e-10	Non-insulin-dependent diabetes mellitus	risk diff	UKBB_Neale	Metabolic
TCF7L2	rs35198068	T	C	rs72826075	A	G	0.6845	0.71	-0.006891	0.001226	1.895e-08	Reason for reducing amount of alcohol drunk: illness or ill health	risk diff	UKBB_Neale	Miscellaneous
DEF8	rs4268748	C	T	rs4268748	C	T	1	0.26	0.2852	0.0204	2e-44	Squamous cell cancer	NA	26829030	Cancer
DEF8	rs4268748	C	T	rs4268748	C	T	1	0.27	-0.3457	0.02878	3e-33	Vitiligo	NA	27723757	Immune-related
DEF8	rs4268748	C	T	rs4268748	C	T	1	0.275	0.002288	0.0002337	1.265e-22	Malignant melanoma	risk diff	UKBB_Neale	Cancer
DEF8	rs4268748	C	T	rs4268748	C	T	1	0.275	0.002636	0.0003127	3.466e-17	Melanoma	risk diff	UKBB_Neale	Cancer
DEF8	rs4268748	C	T	rs4268748	C	T	1	0.29	0.1293	-0.01611	1e-15	Skin aging microtopography measurement	NA	28502801	Age-related
DEF8	rs4268748	C	T	rs4268748	C	T	1	0.28	-0.008638	-0.001095	3e-15	Skin colour saturation	NA	25963972	Miscellaneous
DEF8	rs4268748	C	T	rs4268748	C	T	1	0.275	0.001973	0.0002536	7.357e-15	Basal cell cancer	risk diff	UKBB_Neale	Cancer
DEF8	rs4268748	C	T	rs8051733	G	A	0.7296	0.275	0.006182	0.000797	8.799e-15	Number of cancers	IVNT	UKBB_Neale	Cancer
DEF8	rs4268748	C	T	rs8051733	G	A	0.7296	0.275	0.004582	0.0006912	3.385e-11	Cancer diagnosed by doctor	risk diff	UKBB_Neale	Cancer
APOE	rs429358	T	C	rs429358	T	C	1	0.85	-1.18	0	0	Blood protein	NA	29875488	Miscellaneous
APOE	rs429358	T	C	rs429358	T	C	1	0.85	0.24	0	0	C-reactive protein	NA	30388399	Immune-related
APOE	rs429358	T	C	rs429358	T	C	1	0.800435	-1.35	0.0272	0	Alzheimer's disease	log OR	24162737	Neuropsychiatric
APOE	rs429358	T	C	rs429358	T	C	1	0.800435	-0.193	-0.006613	3e-187	LDL cholesterol	NA	29507422	Cardiovascular
APOE	rs429358	T	C	rs429358	T	C	1	0.84	0.093	0.003656	1e-142	HDL cholesterol	mg/dL	30275531	Cardiovascular
APOE	rs429358	T	C	rs429358	T	C	1	0.800435	-0.02727	0.001095	9.483e-137	High cholesterol	risk diff	UKBB_Neale	Cardiovascular
APOE	rs429358	T	C	rs429358	T	C	1	0.86	-0.9002	0.05319	3e-64	Dementia with Lewy bodies	NA	29263008	Neuropsychiatric
APOE	rs429358	T	C	rs429358	T	C	1	NA	0.3567	0.02613	2e-42	Age-related macular degeneration	NA	26691988	Age-related
APOE	rs429358	T	C	rs429358	T	C	1	0.800435	-0.0887	0.0082	3.281e-27	Coronary artery disease	log OR	29212778	Cardiovascular
APOE	rs429358	T	C	rs429358	T	C	1	0.75	0.77	-0.07164	6e-27	Cognitive impairment	NA	29274321	Neuropsychiatric
APOE	rs429358	T	C	rs429358	T	C	1	0.75	0.47	-0.05215	2e-19	Hippocampal volume	NA	29274321	Miscellaneous
APOE	rs429358	T	C	rs429358	T	C	1	0.85	0.01331	-0.001493	5e-19	Mental health study participation (completed survey)	NA	31263887	Miscellaneous
APOE	rs429358	T	C	rs429358	T	C	1	0.75	0.42	-0.04796	2e-18	Logical memory	NA	29274321	Miscellaneous
APOE	rs429358	T	C	rs429358	T	C	1	0.800435	0.01621	0.002091	9.242e-15	Fat percentage	IVNT	UKBB_Neale	Metabolic
APOE	rs429358	T	C	rs429358	T	C	1	0.800435	0.007609	0.001002	3.15e-14	Diabetes	risk diff	UKBB_Neale	Metabolic
APOE	rs429358	T	C	rs429358	T	C	1	0.800435	0.01644	0.002176	4.196e-14	Weight	NA	UKBB_Neale	Metabolic
APOE	rs429358	T	C	rs429358	T	C	1	0.85	-0.022	-0.003055	6e-13	Moderate to vigorous physical activity	NA	29899525	Miscellaneous
APOE	rs429358	T	C	rs429358	T	C	1	0.75	0.84	-0.1296	9e-11	Cerebrospinal AB1-42 in normal cognition	NA	29274321	Miscellaneous
APOE	rs429358	T	C	rs429358	T	C	1	0.800435	0.12	0.019	1.4e-10	Type 2 diabetes	log OR	28566273	Metabolic
APOE	rs429358	T	C	rs429358	T	C	1	0.800435	-0.008072	0.001316	9.023e-10	Cause of death: alzheimers disease, unspecified	risk diff	UKBB_Neale	Neuropsychiatric
APOE	rs429358	T	C	rs429358	T	C	1	0.800435	-0.003158	0.0005305	2.644e-09	Heart disease	risk diff	UKBB_Neale	Cardiovascular
APOE	rs429358	T	C	rs429358	T	C	1	0.86	0.0302	-0.005091	3e-09	Platelet count	NA	27863252	Miscellaneous
APOE	rs429358	T	C	rs429358	T	C	1	0.800435	-0.09619	0.01694	1.368e-08	Myocardial infarction	log OR	26343387	Cardiovascular
APOE	rs429358	T	C	rs429358	T	C	1	0.85	0.04593	0.008184	2e-08	Insomnia	NA	30804565	Neuropsychiatric
APOE	rs429358	T	C	rs429358	T	C	1	0.800435	-0.02394	0.004357	3.944e-08	Frequency of stair climbing in last 4 weeks	NA	UKBB_Neale	Miscellaneous
APOE	rs429358	T	C	rs429358	T	C	1	0.800435	-0.04364	0.008005	4.998e-08	Number of days or week of moderate physical activity 10+ minutes	NA	UKBB_Neale	Miscellaneous
APOE	rs429358	T	C	rs769449	G	A	0.766	0.81	0.101	-0.00491	5e-94	Cerebrospinal fluid AB1-42	NA	28247064	Miscellaneous
APOE	rs429358	T	C	rs769449	G	A	0.766	0.81	-0.079	0.006599	5e-33	Cerebrospinal P-tau181p	NA	28247064	Miscellaneous
APOE	rs429358	T	C	rs769449	G	A	0.766	0.81	-0.078	0.006963	4e-29	Cerebrospinal fluid tau	NA	28247064	Miscellaneous
APOE	rs429358	T	C	rs769449	G	A	0.766	0.800435	0.031	0.0034	9.9e-20	Body mass index	IVNT	29273807	Metabolic
APOE	rs429358	T	C	rs769449	G	A	0.766	0.88	0.0315	-0.003534	5e-19	Cognitive decline (age-related)	NA	24468470	Age-related
APOE	rs429358	T	C	rs769449	G	A	0.766	0.800435	-0.003521	0.000637	3.24e-08	Angina	risk diff	UKBB_Neale	Cardiovascular
APOE	rs429358	T	C	rs769449	G	A	0.766	0.800435	0.043	0.0078	4e-08	Waist hip ratio	IVNT	25673412	Metabolic
APOE	rs429358	T	C	rs7256200	G	T	0.7511	0.800435	0.02358	0.003752	3.294e-10	Blood pressure	IVNT	UKBB_Neale	Cardiovascular
APOE	rs429358	T	C	rs6857	C	T	0.6898	0.68	-0.9467	0.06557	3e-47	Neuritic plaque	NA	25188341	Miscellaneous
APOE	rs429358	T	C	rs6857	C	T	0.6898	0.67	-0.6632	0.04605	5e-47	Neurofibrillary tangles	NA	25188341	Neuropsychiatric
APOE	rs429358	T	C	rs6857	C	T	0.6898	0.66	-0.6708	0.07089	3e-21	Cerebral amyloid angiopathy	NA	25188341	Neuropsychiatric
APOE	rs429358	T	C	rs6857	C	T	0.6898	0.83	0.02952	-0.003291	3e-19	Predicted visceral adipose tissue	NA	31501611	Metabolic
APOE	rs429358	T	C	rs6857	C	T	0.6898	0.800435	0.02387	0.002855	6.302e-17	Waist circumference	IVNT	UKBB_Neale	Metabolic
APOE	rs429358	T	C	rs6857	C	T	0.6898	0.800435	0.01981	0.002548	7.663e-15	Fat mass	IVNT	UKBB_Neale	Metabolic
APOE	rs429358	T	C	rs6857	C	T	0.6898	0.800435	-0.002696	0.0004838	2.531e-08	Heart attack	risk diff	UKBB_Neale	Cardiovascular
APOE	rs429358	T	C	rs12721051	C	G	0.686	0.84	-0.1061	-0.003712	1e-179	Total cholesterol	mg/dL	30275531	Cardiovascular
APOE	rs429358	T	C	rs4420638	A	G	0.686	0.84	-0.054	-0.004743	5e-30	Lipoprotein-associated phospholipase A2 activity and mass	NA	22003152	Cardiovascular
APOE	rs429358	T	C	rs4420638	A	G	0.686	NA	-0.01337	-0.001236	3e-27	Cerebrospinal fluid p-Tau181p:AB1-42 ratio	NA	30319691	Miscellaneous
APOE	rs429358	T	C	rs56131196	G	A	0.686	0.800435	0.04779	0.004527	4.64e-26	Red cell distribution width	IVNT	27863252	Miscellaneous
APOE	rs429358	T	C	rs56131196	G	A	0.686	0.800435	-10.16	0.9997	3e-24	Alzheimer disease and age of onset	NA	26830138	Neuropsychiatric
APOE	rs429358	T	C	rs4420638	A	G	0.686	0.800435	0.03814	0.004679	3.548e-16	Plateletcrit	IVNT	27863252	Miscellaneous
APOE	rs429358	T	C	rs4420638	A	G	0.686	0.83	-0.25	0.0323	1e-14	Lipid traits	NA	24023261	Cardiovascular
APOE	rs429358	T	C	rs12721051	C	G	0.686	0.82	0.2874	-0.04374	5e-11	Resting heart rate	NA	27798624	Cardiovascular
APOE	rs429358	T	C	rs12721051	C	G	0.686	0.800435	-0.008664	0.001453	2.621e-09	Cause of death: unspecified dementia	risk diff	UKBB_Neale	Neuropsychiatric
APOE	rs429358	T	C	rs4420638	A	G	0.686	0.800435	-0.01608	0.002747	4.875e-09	Forced vital capacity	IVNT	UKBB_Neale	Miscellaneous
APOE	rs429358	T	C	rs4420638	A	G	0.686	0.800435	-0.01656	0.002902	1.155e-08	Forced expiratory volume in 1-second	IVNT	UKBB_Neale	Miscellaneous
APOE	rs429358	T	C	rs12721051	C	G	0.686	0.800435	0.007439	0.00135	3.57e-08	Back pain	risk diff	UKBB_Neale	Miscellaneous
APOE	rs429358	T	C	rs56131196	G	A	0.686	0.800435	-0.02423	0.004429	4.486e-08	Hemoglobin	IVNT	27863252	Miscellaneous
APOE	rs429358	T	C	rs438811	C	T	0.6344	0.800435	-0.087	-0.00474	3e-75	Triglyceride	NA	29507422	Cardiovascular
APOE	rs429358	T	C	rs5117	T	C	0.6238	0.800435	0.03431	0.004164	1.725e-16	Immature fraction of reticulocytes	IVNT	27863252	Miscellaneous
APOE	rs429358	T	C	rs5117	T	C	0.6238	0.800435	0.02611	0.004206	5.396e-10	High light scatter percentage of red cells	IVNT	27863252	Miscellaneous
APOE	rs429358	T	C	rs5117	T	C	0.6238	0.800435	0.02561	0.004206	1.14e-09	Reticulocyte count	IVNT	27863252	Miscellaneous
TOX3	rs4783780	A	C	rs4784224	C	A	0.9763	0.53	0.01064	-0.001857	1e-08	Neuroticism	NA	30643256	Neuropsychiatric
TOX3	rs4783780	A	C	rs8046979	A	G	0.9221	0.566667	-0.00461	0.0006976	3.91e-11	Breast cancer	risk diff	UKBB_Neale	Cancer
TOX3	rs4783780	A	C	rs3104778	A	G	0.6104	0.59	0.0198	0.003456	1e-08	Insomnia	NA	30804566	Neuropsychiatric
TOX3	rs4783780	A	C	rs45544231	C	G	0.6061	0.58	0.1863	0.007596	7e-133	Restless legs syndrome	NA	29029846	Neuropsychiatric
CELSR2/PSRC1	rs4970836	G	A	rs4970836	G	A	1	0.202	-0.002527	0.0004328	5.239e-09	Heart attack	risk diff	UKBB_Neale	Cardiovascular
CELSR2/PSRC1	rs4970836	G	A	rs599839	G	A	0.9771	0.22	-0.16	0.004403	4e-289	LDL cholesterol	NA	28334899	Cardiovascular
CELSR2/PSRC1	rs4970836	G	A	rs599839	G	A	0.9771	0.06	-5.225	-0.5797	2e-19	Metabolite	mg/dL	21909109	Miscellaneous
CELSR2/PSRC1	rs4970836	G	A	rs599839	G	A	0.9771	0.23	0.036	0.004485	1e-15	HDL cholesterol	NA	29507422	Cardiovascular
CELSR2/PSRC1	rs4970836	G	A	rs599839	G	A	0.9771	NA	0.151	0.0194	7e-15	Ratio of apolipoprotein A1 to apolipoprotein B	NA	29084231	Cardiovascular
CELSR2/PSRC1	rs4970836	G	A	rs7528419	G	A	0.9252	0.23	-0.1364	0.00368	1e-300	Total cholesterol	mg/dL	30275531	Cardiovascular
CELSR2/PSRC1	rs4970836	G	A	rs12740374	T	G	0.9252	0.22	-0.7278	-0.02249	9e-230	Blood protein	NA	30111768	Miscellaneous
CELSR2/PSRC1	rs4970836	G	A	rs12740374	T	G	0.9252	0.202	-0.01832	0.0009575	1.376e-81	High cholesterol	risk diff	UKBB_Neale	Cardiovascular
CELSR2/PSRC1	rs4970836	G	A	rs12740374	T	G	0.9252	0.18	-7.44	-0.5686	4e-39	Lipoprotein phospholipase A2 activity in cardiovascular disease	nmol/min/ml	28753643	Cardiovascular
CELSR2/PSRC1	rs4970836	G	A	rs7528419	G	A	0.9252	0.22	-0.1044	0.009675	4e-27	Heart disease	NA	28714975	Cardiovascular
CELSR2/PSRC1	rs4970836	G	A	rs7528419	G	A	0.9252	0.202	-0.1013	0.01262	9.925e-16	Myocardial infarction	log OR	26343387	Cardiovascular
CELSR2/PSRC1	rs4970836	G	A	rs7528419	G	A	0.9252	0.23	-0.06766	0.01018	3e-11	Peripheral artery disease	NA	31285632	Cardiovascular
CELSR2/PSRC1	rs4970836	G	A	rs629301	G	T	0.9196	0.202	-0.003694	0.0005096	4.178e-13	Angina	risk diff	UKBB_Neale	Cardiovascular
CELSR2/PSRC1	rs4970836	G	A	rs602633	T	G	0.9138	0.23	-0.112	-0.006889	2e-59	Coronary artery disease	NA	29212778	Cardiovascular
CELSR2/PSRC1	rs4970836	G	A	rs602633	T	G	0.9138	0.2	0.131	0.02263	7e-09	Abdominal aortic aneurysm	NA	27899403	Cardiovascular
HTT	rs61348208	T	C	rs61348208	T	C	1	0.38	-0.01147	0.002085	3.763e-08	Frequency of tiredness or lethargy in last 2 weeks	NA	UKBB_Neale	Miscellaneous
HTT	rs61348208	T	C	rs7685686	G	A	0.7795	0.42	-0.01686	0.00216	6e-15	Depression	NA	30718901	Neuropsychiatric
HTT	rs61348208	T	C	rs363092	A	C	0.7707	0.42	-0.0022	-0.0003402	1e-10	Estimated glomerular filtration rate	NA	31152163	Miscellaneous
HTT	rs61348208	T	C	rs362314	G	A	0.7549	0.38	-0.02095	0.003605	6.238e-09	Alcohol intake frequency	NA	UKBB_Neale	Miscellaneous
HTT	rs61348208	T	C	rs362309	C	G	0.7368	0.38	-0.008804	0.001543	1.151e-08	Fat percentage	IVNT	UKBB_Neale	Metabolic
HTT	rs61348208	T	C	rs362275	T	C	0.6782	0.3	-0.011	0.001891	6e-09	Body mass index	NA	30575882	Metabolic
HTT	rs61348208	T	C	rs363064	T	C	0.6643	0.38	0.02464	0.003953	4.536e-10	Mean platelet volume	IVNT	27863252	Miscellaneous
FURIN	rs6224	G	T	rs8039305	T	C	0.9881	0.496667	-0.01241	0.002224	2.398e-08	Impedance	IVNT	UKBB_Neale	Metabolic
FURIN	rs6224	G	T	rs7183988	G	T	0.9489	0.53	0.02924	0.003132	1e-20	Birth weight	NA	31043758	Metabolic
FURIN	rs6224	G	T	rs11539637	T	C	0.9489	0.496667	-0.002432	0.0004254	1.096e-08	Angina	risk diff	UKBB_Neale	Cardiovascular
FURIN	rs6224	G	T	rs2071382	C	T	0.9449	0.56	-0.4092	0.03451	2e-32	Blood pressure	mmHg	30578418	Cardiovascular
FURIN	rs6224	G	T	rs2071382	C	T	0.9449	0.53	-0.02301	0.003093	1e-13	Male-pattern baldness	NA	30573740	Age-related
FURIN	rs6224	G	T	rs2071382	C	T	0.9449	0.54	-0.05827	0.008116	7e-13	Heart disease	NA	28714975	Cardiovascular
FURIN	rs6224	G	T	rs1894401	A	G	0.9372	0.496667	-0.01183	0.001069	1.851e-28	Hypertension	risk diff	UKBB_Neale	Cardiovascular
FURIN	rs6224	G	T	rs17514846	C	A	0.9221	0.54	-0.0613	0.005717	8e-27	Coronary artery disease	NA	29212778	Cardiovascular
FURIN	rs6224	G	T	rs17514846	C	A	0.9221	0.49	-0.3296	-0.05181	2e-10	Mean arterial pressure	NA	27618448	Cardiovascular
FURIN	rs6224	G	T	rs4702	G	A	0.686	0.44	0.01993	-0.002382	6e-17	Number of sexual partners	NA	30643258	Miscellaneous
FURIN	rs6224	G	T	rs4702	G	A	0.686	0.44	0.04814	0.005965	7e-16	Insomnia	NA	30804565	Neuropsychiatric
FURIN	rs6224	G	T	rs4702	G	A	0.686	0.44	0.08121	0.01087	8e-14	Schizophrenia	NA	25056061	Neuropsychiatric
FURIN	rs6224	G	T	rs4702	G	A	0.686	0.44	-0.02434	0.003865	3e-10	Age at first sexual intercourse	NA	27089180	Miscellaneous
FURIN	rs6224	G	T	rs4702	G	A	0.686	0.56	6	-1	2e-09	Feeling hurt	z score	29500382	Miscellaneous
FURIN	rs6224	G	T	rs4702	G	A	0.686	0.45	0.007	-0.00118	3e-09	General risk tolerance (MTAG)	NA	30643258	Miscellaneous
FURIN	rs6224	G	T	rs4702	G	A	0.686	0.496667	0.006695	0.001211	3.21e-08	Sensitivity or hurt feelings	risk diff	UKBB_Neale	Miscellaneous
LDLR	rs6511720	T	G	rs6511720	T	G	1	0.118889	-0.02613	0.001229	2.773e-100	High cholesterol	risk diff	UKBB_Neale	Cardiovascular
LDLR	rs6511720	T	G	rs6511720	T	G	1	0.12	-0.136	-0.01014	5e-41	Coronary artery disease	NA	29212778	Cardiovascular
LDLR	rs6511720	T	G	rs6511720	T	G	1	NA	-6.532	-0.5601	2e-31	Lipid metabolism phenotypes	NA	19936222	Cardiovascular
LDLR	rs6511720	T	G	rs6511720	T	G	1	0.12	-0.131	0.01365	8e-22	Heart disease	NA	28714975	Cardiovascular
LDLR	rs6511720	T	G	rs6511720	T	G	1	0.1	0.2151	0.0288	8e-14	Abdominal aortic aneurysm	NA	27899403	Cardiovascular
LDLR	rs6511720	T	G	rs6511720	T	G	1	0.1	-0.045	-0.00677	3e-11	Lipoprotein-associated phospholipase A2 activity and mass	NA	22003152	Cardiovascular
LDLR	rs6511720	T	G	rs6511720	T	G	1	0.11	-0.148	-0.02252	5e-11	Cardiovascular disease risk factors	mmol/l	21943158	Cardiovascular
LDLR	rs6511720	T	G	rs8106503	C	T	0.97	0.16	-0.1334	0.003721	2e-281	Total cholesterol	mg/dL	30275531	Cardiovascular
LDLR	rs6511720	T	G	rs142130958	A	G	0.97	0.11	-0.24	-0.01669	7e-47	Metabolite	NA	27005778	Miscellaneous
LDLR	rs6511720	T	G	rs138294113	T	C	0.97	0.12	-0.08618	0.01333	1e-10	Peripheral artery disease	NA	31285632	Cardiovascular
LDLR	rs6511720	T	G	rs8106503	C	T	0.97	0.118889	-0.003975	0.0006606	1.786e-09	Angina	risk diff	UKBB_Neale	Cardiovascular
LDLR	rs6511720	T	G	rs112374545	T	C	0.97	0.118889	-0.1072	0.01866	9.148e-09	Myocardial infarction	log OR	26343387	Cardiovascular
LDLR	rs6511720	T	G	rs200495339	-	G	0.97	0.11	-0.1023	-0.01785	1e-08	Carotid plaque	NA	30510157	Cardiovascular
LDLR	rs6511720	T	G	rs56125973	C	T	0.97	0.118889	-0.003129	0.0005641	2.932e-08	Heart attack	risk diff	UKBB_Neale	Cardiovascular
LDLR	rs6511720	T	G	rs10412048	G	A	0.9508	NA	-0.5009	-0.07953	3e-10	Disorders of lipid metabolism	NA	30166351	Cardiovascular
LDLR	rs6511720	T	G	rs143020224	G	C	0.9323	0.13	-0.1619	0.004368	1e-300	LDL cholesterol	mg/dL	30275531	Cardiovascular
CASP8/ALS2CR12	rs700635	A	C	rs2080303	C	T	1	0.68	-0.1222	0.01377	7e-19	Basal cell cancer	NA	27539887	Cancer
CASP8/ALS2CR12	rs700635	A	C	rs6719014	C	T	1	0.67	-0.002601	0.0003282	2.269e-15	Melanoma	risk diff	UKBB_Neale	Cancer
CASP8/ALS2CR12	rs700635	A	C	rs6735656	T	G	0.923	0.67	0.03729	0.00413	1.736e-19	Lymphocyte count	IVNT	27863252	Immune-related
CASP8/ALS2CR12	rs700635	A	C	rs3769823	G	A	0.7576	0.67	-0.005779	0.0008419	6.673e-12	Number of cancers	IVNT	UKBB_Neale	Cancer
CASP8/ALS2CR12	rs700635	A	C	rs3769823	G	A	0.7576	0.67	-0.004426	0.0007301	1.345e-09	Cancer diagnosed by doctor	risk diff	UKBB_Neale	Cancer
CASP8/ALS2CR12	rs700635	A	C	rs13016963	G	A	0.6349	0.72	-0.239	0.03294	4e-13	Squamous cell cancer	NA	25129146	Cancer
CASP8/ALS2CR12	rs700635	A	C	rs6712091	C	T	0.6304	0.64	0.02308	0.003778	1e-09	Plateletcrit	NA	27863252	Miscellaneous
CASP8/ALS2CR12	rs700635	A	C	rs1035142	G	T	0.6296	0.64	-0.02538	-0.003701	7e-12	Neutrophil count	NA	27863252	Immune-related
CASP8/ALS2CR12	rs700635	A	C	rs3769821	T	C	0.6177	0.67	-0.0565	-0.00651	4e-18	Breast cancer	NA	29059683	Cancer
ATXN2	rs7137828	T	C	rs7137828	T	C	1	0.525652	-0.009866	0.0005192	1.877e-80	Hypothyroidism	risk diff	UKBB_Neale	Immune-related
ATXN2	rs7137828	T	C	rs7137828	T	C	1	0.525652	-0.06478	0.003549	2.02e-74	Hemoglobin	IVNT	27863252	Miscellaneous
ATXN2	rs7137828	T	C	rs7137828	T	C	1	0.525652	-0.403	0.02391	1e-63	Blood pressure	NA	27841878	Cardiovascular
ATXN2	rs7137828	T	C	rs7137828	T	C	1	0.525652	0.05044	0.00357	2.494e-45	Neutrophil count	IVNT	27863252	Immune-related
ATXN2	rs7137828	T	C	rs7137828	T	C	1	0.525652	-0.04939	0.003575	2.061e-43	Monocyte count	IVNT	27863252	Immune-related
ATXN2	rs7137828	T	C	rs7137828	T	C	1	0.525652	-0.04907	0.003559	2.977e-43	Red blood cell count	IVNT	27863252	Miscellaneous
ATXN2	rs7137828	T	C	rs7137828	T	C	1	0.525652	-0.0643	0.006	3.715e-27	Coronary artery disease	log OR	29212778	Cardiovascular
ATXN2	rs7137828	T	C	rs7137828	T	C	1	0.525652	0.01545	0.001532	6.724e-24	Fat-free mass	IVNT	UKBB_Neale	Metabolic
ATXN2	rs7137828	T	C	rs7137828	T	C	1	0.525652	0.01539	0.001527	7.197e-24	Fat mass	IVNT	UKBB_Neale	Metabolic
ATXN2	rs7137828	T	C	rs7137828	T	C	1	0.525652	0.01478	0.00154	8.447e-22	Whole body water mass	IVNT	UKBB_Neale	Metabolic
ATXN2	rs7137828	T	C	rs7137828	T	C	1	0.525652	-0.01492	0.001718	3.74e-18	Impedance	IVNT	UKBB_Neale	Metabolic
ATXN2	rs7137828	T	C	rs7137828	T	C	1	0.54	0.03247	0.005104	2e-10	Allergic disease	NA	29083406	Immune-related
ATXN2	rs7137828	T	C	rs7137828	T	C	1	0.5	0.157	0.02563	9e-10	Glaucoma	NA	26752265	Miscellaneous
ATXN2	rs7137828	T	C	rs7137828	T	C	1	0.51	-0.1823	0.0304	2e-09	Juvenile idiopathic arthritis (oligoarticular or rheumatoid factor-negative polyarticular)	NA	23603761	Immune-related
ATXN2	rs7137828	T	C	rs597808	G	A	0.9762	0.525652	-0.1145	0.003669	1.24e-213	Plateletcrit	IVNT	27863252	Miscellaneous
ATXN2	rs7137828	T	C	rs597808	G	A	0.9762	0.525652	-0.1019	0.003579	2.17e-178	Eosinophil count	IVNT	27863252	Immune-related
ATXN2	rs7137828	T	C	rs597808	G	A	0.9762	0.525652	-0.1039	0.003657	1.42e-177	Platelet count	IVNT	27863252	Miscellaneous
ATXN2	rs7137828	T	C	rs597808	G	A	0.9762	0.525652	-0.09812	0.003583	3.95e-165	Basophil count	IVNT	27863252	Immune-related
ATXN2	rs7137828	T	C	rs597808	G	A	0.9762	0.525652	-0.0889	0.003614	1.22e-133	Lymphocyte count	IVNT	27863252	Immune-related
ATXN2	rs7137828	T	C	rs597808	G	A	0.9762	0.525652	-0.08522	0.003592	2.07e-124	Eosinophil percentage of granulocytes	IVNT	27863252	Immune-related
ATXN2	rs7137828	T	C	rs597808	G	A	0.9762	0.525652	0.07887	0.003593	8.4e-107	Neutrophil percentage of granulocytes	IVNT	27863252	Immune-related
ATXN2	rs7137828	T	C	rs597808	G	A	0.9762	0.525652	-0.06349	0.003546	1.104e-71	Hematocrit	IVNT	27863252	Miscellaneous
ATXN2	rs7137828	T	C	rs597808	G	A	0.9762	0.525652	-0.06335	0.003598	2.242e-69	White blood cell count	IVNT	27863252	Immune-related
ATXN2	rs7137828	T	C	rs597808	G	A	0.9762	0.525652	-0.03846	0.003614	1.911e-26	Myeloid white cell count	IVNT	27863252	Miscellaneous
ATXN2	rs7137828	T	C	rs597808	G	A	0.9762	0.525652	-0.03392	0.003605	4.98e-21	Granulocyte count	IVNT	27863252	Miscellaneous
ATXN2	rs7137828	T	C	rs597808	G	A	0.9762	0.52	0.07696	0.009416	3e-16	Colorectal cancer	NA	30510241	Cancer
ATXN2	rs7137828	T	C	rs597808	G	A	0.9762	0.525652	0.02158	0.003177	1.106e-11	Past tobacco smoking	NA	UKBB_Neale	Smoking-related
ATXN2	rs7137828	T	C	rs597808	G	A	0.9762	0.52	-0.01456	0.002171	2e-11	Smoking status (ever vs never smokers)	NA	30643258	Smoking-related
ATXN2	rs7137828	T	C	rs597808	G	A	0.9762	0.525652	-0.007525	0.001167	1.133e-10	Smoking status: previous	risk diff	UKBB_Neale	Smoking-related
ATXN2	rs7137828	T	C	rs597808	G	A	0.9762	0.525652	-0.1655	0.02674	6e-10	Systemic lupus erythematosus	NA	26502338	Immune-related
ATXN2	rs7137828	T	C	rs7310615	G	C	0.9722	0.525652	-0.01174	0.001074	7.9e-28	Hypertension	risk diff	UKBB_Neale	Cardiovascular
ATXN2	rs7137828	T	C	rs7310615	G	C	0.9722	0.525652	0.008209	0.001034	2.098e-15	Allergic rhinitis	risk diff	UKBB_Neale	Immune-related
ATXN2	rs7137828	T	C	rs7310615	G	C	0.9722	0.525652	0.01264	0.001671	3.862e-14	Comparative height size at age 10	NA	UKBB_Neale	Miscellaneous
ATXN2	rs7137828	T	C	rs7310615	G	C	0.9722	0.5	0.0069	-0.0009389	2e-13	Fibrinogen	NA	26561523	Miscellaneous
ATXN2	rs7137828	T	C	rs7310615	G	C	0.9722	0.525652	-0.00736	0.001146	1.354e-10	No blood clot, bronchitis, emphysema, asthma, rhinitis, eczema or allergy diagnosed by doctor	risk diff	UKBB_Neale	Miscellaneous
ATXN2	rs7137828	T	C	rs7310615	G	C	0.9722	0.525652	0.01101	0.001739	2.391e-10	Height	IVNT	UKBB_Neale	Miscellaneous
ATXN2	rs7137828	T	C	rs7310615	G	C	0.9722	0.525652	-0.001439	0.0002616	3.754e-08	Psoriasis	risk diff	UKBB_Neale	Immune-related
ATXN2	rs7137828	T	C	rs4766578	A	T	0.934	0.525652	-0.07226	0.003582	1.71e-90	Reticulocyte count	IVNT	27863252	Miscellaneous
ATXN2	rs7137828	T	C	rs4766578	A	T	0.934	0.5	-0.06301	-0.003578	2e-69	Reticulocyte fraction of red cells	NA	27863252	Miscellaneous
ATXN2	rs7137828	T	C	rs4766578	A	T	0.934	0.5	-0.0586	-0.003574	2e-60	High light scatter reticulocyte percentage of red cells	NA	27863252	Miscellaneous
ATXN2	rs7137828	T	C	rs4766578	A	T	0.934	0.525652	-0.0586	0.003576	2.308e-60	High light scatter percentage of red cells	IVNT	27863252	Miscellaneous
ATXN2	rs7137828	T	C	rs4766578	A	T	0.934	0.525652	0.02978	0.003164	4.987e-21	Birth weight	IVNT	UKBB_Neale	Metabolic
ATXN2	rs7137828	T	C	rs4766578	A	T	0.934	0.5	-0.03163	-0.00354	4e-19	Immature fraction of reticulocytes	NA	27863252	Miscellaneous
ATXN2	rs7137828	T	C	rs10774625	G	A	0.934	0.525652	0.0298	0.0036	1.993e-16	Total cholesterol	IVNT	24097068	Cardiovascular
ATXN2	rs7137828	T	C	rs4766578	A	T	0.934	0.54	0.0219	0.00283	1e-14	HDL cholesterol	mg/dl	30275531	Cardiovascular
ATXN2	rs7137828	T	C	rs10774625	G	A	0.934	0.51	-0.06766	0.009076	9e-14	Heart disease	NA	28714975	Cardiovascular
ATXN2	rs7137828	T	C	rs10774625	G	A	0.934	0.52	-1.5	0.2041	2e-13	Retinal vascular caliber	um	21060863	Cardiovascular
ATXN2	rs7137828	T	C	rs4766578	A	T	0.934	0.525652	-0.01385	0.002008	5.283e-12	Number of non-cancer illnesses	NA	UKBB_Neale	Age-related
ATXN2	rs7137828	T	C	rs10774625	G	A	0.934	0.525652	-0.07671	0.01168	5.091e-11	Myocardial infarction	log OR	26343387	Cardiovascular
ATXN2	rs7137828	T	C	rs10774625	G	A	0.934	0.525652	-0.035	0.0054	1.138e-09	Serum urate	mg/dl	23263486	Miscellaneous
ATXN2	rs7137828	T	C	rs10774625	G	A	0.934	0.525652	0.012	0.0019	1.4e-09	Log eGFR cystatin C	ml/min/1.73m2	26831199	Cardiovascular
ATXN2	rs7137828	T	C	rs10774625	G	A	0.934	0.525652	-0.0145	0.0024	1.522e-09	Mean time to correctly identify matches	IVNT	UKBB_Neale	Miscellaneous
ATXN2	rs7137828	T	C	rs4766578	A	T	0.934	0.525652	-0.002131	0.000363	4.377e-09	Heart attack	risk diff	UKBB_Neale	Cardiovascular
ATXN2	rs7137828	T	C	rs10774625	G	A	0.934	0.5	0.016	0.002792	1e-08	Left ventricle diastolic internal dimension	cm	28394258	Miscellaneous
ATXN2	rs7137828	T	C	rs10774625	G	A	0.934	0.51	0.0088	0.001536	1e-08	Glycated hemoglobin	NA	28898252	Metabolic
ATXN2	rs7137828	T	C	rs10774625	G	A	0.934	0.52	0.002	-0.000349	1e-08	Estimated glomerular filtration rate	NA	31152163	Miscellaneous
ATXN2	rs7137828	T	C	rs4766578	A	T	0.934	NA	-0.01004	-0.001751	1e-08	Reaction time	NA	29844566	Miscellaneous
ATXN2	rs7137828	T	C	rs10774625	G	A	0.934	0.525652	0.0088	0.0016	1.464e-08	HbA1c	%	28898252	Metabolic
ATXN2	rs7137828	T	C	rs4766578	A	T	0.934	0.525652	0.0304	0.0054	1.9e-08	Maternal effects on offspring birthweight	Z-score	29309628	Metabolic
ATXN2	rs7137828	T	C	rs10774625	G	A	0.934	0.5	0.08342	0.01486	2e-08	Asthma	NA	31036433	Immune-related
ATXN2	rs7137828	T	C	rs10774625	G	A	0.934	0.525652	-0.01982	0.00358	3.076e-08	Platelet distribution width	IVNT	27863252	Miscellaneous
ATXN2	rs7137828	T	C	rs10774624	A	G	0.8615	0.5	-0.2385	0.02418	6e-23	Vitiligo	NA	27723757	Immune-related
ATXN2	rs7137828	T	C	rs10774624	A	G	0.8615	0.52	0.082	-0.01302	3e-10	Intraocular pressure	NA	29785010	Cardiovascular
ATXN2	rs7137828	T	C	rs10774624	A	G	0.8615	0.5	-0.08618	0.01488	7e-09	Rheumatoid arthritis	NA	24390342	Immune-related
ATXN2	rs7137828	T	C	rs11065987	A	G	0.7975	0.59	0.027	-0.003967	1e-11	LDL cholesterol	NA	24097068	Cardiovascular
ATXN2	rs7137828	T	C	rs11065987	A	G	0.7975	0.58	0.01884	0.002809	2e-11	Body mass index	NA	26426971	Metabolic
ATXN2	rs7137828	T	C	rs11065987	A	G	0.7975	0.58	-0.2957	0.04548	8e-11	Tetralogy of Fallot	NA	23297363	Miscellaneous
ATXN2	rs7137828	T	C	rs11065987	A	G	0.7975	0.525652	-0.006769	0.00117	7.254e-09	Long-standing illness, disability or infirmity	risk diff	UKBB_Neale	Age-related
ATXN2	rs7137828	T	C	rs11065987	A	G	0.7975	0.63	-0.1744	0.03146	3e-08	Primary biliary cholangitis	NA	26394269	Immune-related
ATXN2	rs7137828	T	C	rs2013002	C	T	0.7387	0.525652	0.01501	0.001647	8.025e-20	Basal metabolic rate	IVNT	UKBB_Neale	Metabolic
ATXN2	rs7137828	T	C	rs2013002	C	T	0.7387	0.525652	0.01808	0.00246	1.999e-13	Hip circumference	IVNT	UKBB_Neale	Metabolic
ATXN2	rs7137828	T	C	rs2013002	C	T	0.7387	0.525652	0.01542	0.002171	1.213e-12	Weight	IVNT	UKBB_Neale	Metabolic
ATXN2	rs7137828	T	C	rs11513729	C	T	0.7002	NA	6.63	0.9975	3e-11	Ischemic stroke	z score	27997041	Cardiovascular
CDKN2B-AS1	rs7859727	C	T	rs10738607	A	G	0.9921	0.55	0.0129	0.002151	2e-09	Total cholesterol	mg/dl	30275531	Cardiovascular
CDKN2B-AS1	rs7859727	C	T	rs2891168	A	G	0.9763	0.51	-0.174	0.008124	1e-101	Heart disease	NA	28714975	Cardiovascular
CDKN2B-AS1	rs7859727	C	T	rs4977574	A	G	0.9763	0.509091	-0.1887	0.01029	4.584e-75	Myocardial infarction	log OR	26343387	Cardiovascular
CDKN2B-AS1	rs7859727	C	T	rs10757274	A	G	0.9763	0.46	0.2151	0.01786	2e-33	Abdominal aortic aneurysm	NA	27899403	Cardiovascular
CDKN2B-AS1	rs7859727	C	T	rs1537371	C	A	0.9648	0.509091	-0.005222	0.0004248	1.02e-34	Angina	risk diff	UKBB_Neale	Cardiovascular
CDKN2B-AS1	rs7859727	C	T	rs1333042	A	G	0.961	0.509091	-0.173	0.0108	0	Coronary artery disease	log OR	28530674	Cardiovascular
CDKN2B-AS1	rs7859727	C	T	rs1333042	A	G	0.961	0.509091	-0.004194	0.0003629	6.769e-31	Heart attack	risk diff	UKBB_Neale	Cardiovascular
CDKN2B-AS1	rs7859727	C	T	rs7866503	G	T	0.9302	0.58	-0.2311	0.03145	2e-13	Intracranial, abdominal aortic or thoracic aortic aneurysm (pleiotropy)	NA	27418160	Cardiovascular
CDKN2B-AS1	rs7859727	C	T	rs1412834	T	C	0.9199	0.5	0.07696	0.01018	4e-14	Colorectal cancer	NA	31089142	Cancer
CDKN2B-AS1	rs7859727	C	T	rs10733376	G	C	0.9123	NA	0.2927	0.04219	4e-12	Intracranial aneurysm	NA	25256182	Cardiovascular
CDKN2B-AS1	rs7859727	C	T	rs1333049	G	C	0.8925	0.509091	-0.199	0.01959	3e-24	Coronary artery calcification	%	22144573	Cardiovascular
CDKN2B-AS1	rs7859727	C	T	rs1333047	A	T	0.8583	0.34	-0.0811	-0.01488	5e-08	Hypertension	NA	30487518	Cardiovascular
CDKN2B-AS1	rs7859727	C	T	rs1537372	G	T	0.8187	0.58	-0.1133	0.008661	4e-39	Peripheral artery disease	NA	31285632	Cardiovascular
CDKN2B-AS1	rs7859727	C	T	rs1333045	T	C	0.7874	0.51	0.1728	-0.02476	3e-12	Blood pressure	mmHg	30578418	Cardiovascular
CDKN2B-AS1	rs7859727	C	T	rs1333045	T	C	0.7874	0.509091	-0.087	0.015	4.2e-09	Type 2 diabetes	log OR	28566273	Metabolic
CDKN2B-AS1	rs7859727	C	T	rs1333045	T	C	0.7874	0.47	0.064	0.01109	8e-09	Ankle-brachial index	NA	31285632	Cardiovascular
CDKN2B-AS1	rs7859727	C	T	rs9632884	G	C	0.7446	0.52	-0.1127	0.01632	5e-12	Carotid plaque	NA	30510157	Cardiovascular
CDKN2B-AS1	rs7859727	C	T	rs10757270	A	G	0.6219	0.509091	-0.001428	0.0002523	1.508e-08	Glaucoma	risk diff	UKBB_Neale	Miscellaneous
CDKN2B-AS1	rs7859727	C	T	rs10811647	C	G	0.6093	0.509091	-0.005699	0.0008889	1.446e-10	Eye problems or disorders: glaucoma	risk diff	UKBB_Neale	Miscellaneous
CDKN2B-AS1	rs7859727	C	T	rs10811650	A	G	0.6088	0.58	0.0461	-0.006273	2e-13	Breast cancer	NA	29059683	Cancer
CHRNA3/5	rs8042849	T	C	rs8042849	T	C	1	0.630833	0.02798	0.002472	1.146e-29	Light smokers, at least 100 smokes in lifetime	risk diff	UKBB_Neale	Smoking-related
CHRNA3/5	rs8042849	T	C	rs9788721	T	C	0.9792	0.630833	-0.0786	0.004589	1.168e-65	Pack years of smoking preview only	IVNT	UKBB_Neale	Smoking-related
CHRNA3/5	rs8042849	T	C	rs9788721	T	C	0.9792	0.62	-0.007	-0.0009525	2e-13	Local histogram emphysema pattern	NA	25006744	Smoking-related
CHRNA3/5	rs8042849	T	C	rs9788721	T	C	0.9792	0.630833	0.01334	0.002287	5.363e-09	Forced vital capacity	IVNT	UKBB_Neale	Miscellaneous
CHRNA3/5	rs8042849	T	C	rs10519203	A	G	0.9509	0.66	-0.09362	-0.002589	3e-286	Smoking behavior	NA	30643251	Smoking-related
CHRNA3/5	rs8042849	T	C	rs10519203	A	G	0.9509	0.66	-0.07984	-0.002306	1e-262	Cigarettes smoked per day (MTAG)	NA	30643251	Smoking-related
CHRNA3/5	rs8042849	T	C	rs8031948	G	T	0.9349	0.65	-0.1989	0.03352	3e-09	Airflow obstruction	NA	22837378	Smoking-related
CHRNA3/5	rs8042849	T	C	rs931794	A	G	0.9262	0.630833	0.03837	0.004496	1.439e-17	Forced expiratory volume in 1-second	IVNT	UKBB_Neale	Miscellaneous
CHRNA3/5	rs8042849	T	C	rs72740955	C	T	0.8828	0.66	-0.0237	0.001628	5e-48	Smoking cessation (MTAG)	NA	30643251	Smoking-related
CHRNA3/5	rs8042849	T	C	rs55781567	C	G	0.8827	0.63	-0.2604	0.01207	3e-103	Lung cancer	NA	28604730	Smoking-related
CHRNA3/5	rs8042849	T	C	rs58365910	T	C	0.8788	0.630833	-0.08567	0.004586	1.046e-77	Number of cigarettes previously smoked daily	NA	UKBB_Neale	Smoking-related
CHRNA3/5	rs8042849	T	C	rs11852372	A	C	0.872	0.630833	-0.07904	0.007044	3.86e-29	Number of cigarettes currently smoked daily	NA	UKBB_Neale	Smoking-related
CHRNA3/5	rs8042849	T	C	rs4887067	G	A	0.8289	0.630833	-0.08558	0.004634	4.901e-76	Pack years adult smoking as proportion of life span exposed to smoking	IVNT	UKBB_Neale	Smoking-related
CHRNA3/5	rs8042849	T	C	rs17486278	A	C	0.8289	0.65	-0.1655	0.01497	2e-28	Chronic obstructive pulmonary disease	NA	28166215	Smoking-related
CHRNA3/5	rs8042849	T	C	rs16969968	G	A	0.8289	0.630833	-0.23	-0.02092	4e-28	Nicotine dependence	NA	31294817	Smoking-related
CHRNA3/5	rs8042849	T	C	rs17486278	A	C	0.8289	0.65	0.017	0.00185	4e-20	Post bronchodilator FEV1	NA	26634245	Smoking-related
CHRNA3/5	rs8042849	T	C	rs16969968	G	A	0.8289	0.630833	-0.07	-0.008164	1e-17	Time to smoke first cigarette in the morning	NA	31294817	Smoking-related
CHRNA3/5	rs8042849	T	C	rs7180002	A	T	0.8289	0.630833	0.09556	0.01138	4.806e-17	Time from waking to first cigarette	NA	UKBB_Neale	Smoking-related
CHRNA3/5	rs8042849	T	C	rs17486278	A	C	0.8289	0.630833	0.12	-0.01959	9e-10	Diffusing capacity of carbon monoxide	0.08-0.16 unit	30694715	Miscellaneous
CHRNA3/5	rs8042849	T	C	rs55676755	C	G	0.8171	0.630833	-0.11	-0.01834	2e-09	Emphysema imaging phenotypes	NA	26030696	Smoking-related
CHRNA3/5	rs8042849	T	C	rs147144681	C	T	0.8132	0.630833	-0.0659	0.0119	2.801e-08	Schizophrenia	log OR	25056061	Neuropsychiatric
CHRNA3/5	rs8042849	T	C	rs55958997	C	A	0.7441	NA	2.75	0.4585	2e-09	Exhaled carbon monoxide	NA	25072098	Smoking-related
CHRNA3/5	rs8042849	T	C	rs12914385	C	T	0.6962	0.630833	-1.024	0.0828	4.229e-35	Cigarettes per day	cigarettes/day	20418890	Smoking-related
CHRNA3/5	rs8042849	T	C	rs12914385	C	T	0.6962	0.62	-0.11	0.01295	2e-17	Emphysema distribution in smoking	NA	27669027	Smoking-related
CHRNA3/5	rs8042849	T	C	rs12914385	C	T	0.6962	NA	-0.01751	-0.002573	1e-11	Pre bronchodilator FEV1	NA	26634245	Smoking-related
CHRNA3/5	rs8042849	T	C	rs12914385	C	T	0.6962	0.630833	0.0446	0.0072	5.986e-10	Body mass index	IVNT	28443625	Metabolic
CHRNA3/5	rs8042849	T	C	rs8040868	T	C	0.6785	0.630833	-0.08925	0.00856	2.15e-25	Difficulty not smoking for 1 day	NA	UKBB_Neale	Smoking-related
CHRNA3/5	rs8042849	T	C	rs8040868	T	C	0.6785	0.630833	-0.006014	0.0008273	3.634e-13	Chronic bronchitis or emphysema	risk diff	UKBB_Neale	Smoking-related
CHRNA3/5	rs8042849	T	C	rs8040868	T	C	0.6785	0.630833	-0.02383	0.004149	9.277e-09	Number of unsuccessful stop-smoking attempts	IVNT	UKBB_Neale	Smoking-related
CHRNA3/5	rs8042849	T	C	rs10851907	G	A	0.6333	0.59	-0.05827	0.007831	1e-13	Peripheral artery disease	NA	31285632	Cardiovascular
CHRNA3/5	rs8042849	T	C	rs10851907	G	A	0.6333	0.59	-0.034	0.005565	1e-09	Dentures	NA	31235808	Miscellaneous
CHRNA3/5	rs8042849	T	C	rs10851907	G	A	0.6333	0.59	-0.016	0.002619	1e-09	Number of decayed, missing and filled tooth surfaces or use of dentures	NA	31235808	Miscellaneous
