# Supplementary material for: Multivariate genomic scan implicates novel loci and haem metabolism in human ageing
Source: Nat Commun. 2020 Jul 16;11:3570. doi: 10.1038/s41467-020-17312-3 (PMC7366647; doi:10.1038/s41467-020-17312-3)
Supplement: Supplementary file 7 — Supplementary Data 4 [file 41467_2020_17312_MOESM7_ESM.xlsx]

## Sheet: Supplementary Data 4
			MANOVA				Healthspan				Lifespan				Longevity
Locus	Chr		rsID	Position	P		rsID	Position	P		rsID	Position	P		rsID	Position	P
CELSR2/PSRC1	1		rs4970836	109821797	3.11083e-08		rs3902354	109819296	3.92645e-05		rs646776	109818530	9.21437e-07		rs28700931	109606270	0.003052
MAGI3	1		rs1230666	114173410	2.48529e-09		rs1230637	114271423	0.000459198		rs1230666	114173410	6.44639e-09		1:114250581	114250581	0.0008685
KCNK3	2		rs1275922	26932887	1.82675e-08		rs146211051	26861016	0.00391742		rs1275922	26932887	5.99944e-09		rs72804880	27173314	0.003303
CASP8/ALS2CR12	2		rs700635	202153225	1.64597e-08		rs10197246	202204741	1.41906e-09		rs138625304	202144442	0.000289359		rs199562054	202158540	0.0008758
SLC4A7	3		rs2643826	27562988	3.94879e-08		rs2643826	27562988	1.69824e-05		rs66743193	27471958	4.22437e-06		rs648103	27550301	0.006846
HTT	4		rs61348208	3089564	3.33897e-08		rs13106867	2941317	0.000109901		rs61348208	3089564	5.76784e-09		rs75681403	3212495	0.005818
LINC02513	4		rs17499404	38385479	3.94468e-08		rs781773918	38290945	0.000619441		rs6819003	38359317	0.000868842		rs35041459	38413904	6.971e-06
DUSP22/IRF4	6		rs12203592	396321	7.83974e-26		rs12203592	396321	9.77237e-27		6:206101_C_G	206101	0.000127247		rs7745887	384546	3.545e-05
HLA-DRB1/DQA1	6		rs34831921	32590768	6.03714e-13		rs1049053	32634405	4.0738e-12		rs34967069	32591248	4.25874e-09		rs28895067	32417545	0.0004082
FOXO3	6		rs1159806	109006838	9.83083e-09		rs537310177	109243977	0.0026485		rs3800227	108994161	7.7087e-06		rs1268162	109009194	2.381e-06
LPA	6		rs10455872	161010118	3.79857e-30		rs10455872	161010118	1.41906e-10		rs10455872	161010118	8.53603e-25		rs1510226	160816409	0.0002579
CDKN2B-AS1	9		rs7859727	22102165	3.6491e-18		rs7859727	22102165	2.63633e-10		rs2891168	22098619	4.07517e-11		9:22056213	22056213	4.747e-06
TCF7L2	10		rs35198068	114754784	4.18735e-28		rs34872471	114754071	3.54813e-30		rs117385405	114973368	0.0002214		rs2003083	114601712	0.003331
TYR	11		rs1126809	89017961	7.95855e-13		rs1126809	89017961	5.49541e-14		rs11018637	89244923	0.000994143		rs187404423	88808818	0.0004475
ZW10	11		rs61905747	113639842	3.58811e-10		rs17613838	113638177	2.01372e-06		rs61907877	113749854	1.39257e-07		rs1456887	113853470	0.0004685
FGD6	12		rs12830425	95580818	7.85366e-09		rs12830425	95580818	2.83139e-06		rs12830425	95580818	1.77702e-05		rs7977311	95487226	0.002709
ATXN2	12		rs7137828	111932800	5.25011e-12		rs17627481	111777482	6.0256e-05		rs597808	111973358	7.3242e-13		12:111763533	111763533	0.001925
CHRNA3/5	15		rs8042849	78817929	1.27145e-24		rs149625638	78614602	0.000412098		rs8042849	78817929	1.57632e-26		rs73467256	78978554	0.00098
FURIN	15		rs6224	91423543	2.40731e-09		rs191239909	91239538	0.000104232		rs6224	91423543	1.26137e-10		rs7402445	91382995	0.003982
TOX3	16		rs4783780	52571436	1.32888e-08		rs4784227	52599188	1.30317e-08		rs2193094	52566454	0.000237774		rs7192828	52628493	4.45e-05
DEF8	16		rs4268748	90026512	6.58645e-12		rs4268748	90026512	3.98107e-13		rs34467494	90101175	0.00062813		rs4402568	90004508	0.0004383
LDLR	19		rs6511720	11202306	3.70894e-09		rs10417443	11129429	0.000656145		rs142158911	11190534	8.08655e-09		rs148356565	11398422	0.0004304
APOE	19		rs429358	45411941	9.6095e-127		rs76692773	45394211	0.000414		rs429358	45411941	3.13534e-83		rs429358	45411941	1.278e-56
NOL4L	20		rs159428	31099311	3.92318e-08		rs159428	31099311	1.00462e-08		rs6141652	30853822	0.000728625		rs147230845	31211554	0.02134
