# Supplementary material for: Multivariate genomic scan implicates novel loci and haem metabolism in human ageing
Source: Nat Commun. 2020 Jul 16;11:3570. doi: 10.1038/s41467-020-17312-3 (PMC7366647; doi:10.1038/s41467-020-17312-3)
Supplement: Supplementary file 8 — Supplementary Data 5 [file 41467_2020_17312_MOESM8_ESM.xlsx]

## Sheet: Supplementary Data 5 - Cis
				Z score
Locus	Chr	Position	Gene	MANOVA	eQTL	SMR	P_SMR	FDR_SMR	P_HEIDI	N_HEIDI	Direction	Tissue	Dataset
SLC4A7	3	27562988	NEK10	4.01476	-6.76357	-3.45237	0.000555713	0.0106836	0.127016	20	-	liver	gtex
FOXO3	6	109006838	FOXO3	5.71361	-8.37858	-4.7205	2.35276e-06	0.000127049	0.0163548	20	-	whole-blood	cage
FOXO3	6	109006838	LINC00222	5.41685	-5.5948	-3.89168	9.95519e-05	0.00491627	0.289608	6	-	nerve-tibial	gtex
LPA	6	161010118	SLC22A1	5.66972	7.36332	4.49231	7.04591e-06	0.000903051	0.178877	7	+	thyroid	gtex
LPA	6	161010118	MAP3K4	5.55414	-6.92246	-4.33211	1.47685e-05	0.00141962	0.0118808	3	-	pituitary	gtex
LPA	6	161010118	SLC22A3	4.81582	-7.69215	-4.08184	4.46814e-05	0.00381778	0.0764569	20	-	testis	gtex
LPA	6	161010118	SLC22A3	5.68252	-5.73172	-4.03542	5.45036e-05	0.00397248	0.033283	4	-	adipose-visceral-omentum	gtex
LPA	6	161010118	AL591069.1	5.54011	-5.85951	-4.02563	5.68234e-05	0.00397248	0.39013	11	-	skin-sun-exposed-lower-leg	gtex
LPA	6	161010118	SLC22A3	5.5326	-5.62313	-3.94377	8.02147e-05	0.00491627	0.175692	6	-	brain-caudate-basal-ganglia	gtex
LPA	6	161010118	SLC22A3	5.39305	-5.74351	-3.93152	8.44119e-05	0.00491627	0.256957	11	-	thyroid	gtex
CDKN2B-AS1	9	22102165	CDKN2B	3.40509	66.3774	3.40062	0.000672338	0.0164177	0.628363	20	+	whole-blood	vosa
CDKN2B-AS1	9	22102165	CDKN2B	3.33826	9.67159	3.15557	0.00160181	0.0212379	0.380473	16	+	whole-blood	gtex
CDKN2B-AS1	9	22102165	CDKN2B	3.33826	6.60335	2.97919	0.00289002	0.0281776	0.679558	14	+	whole-blood	westra
CDKN2B-AS1	9	22102165	CDKN2B	3.48171	5.87387	2.99508	0.00274378	0.0411955	0.104218	13	+	whole-blood	cage
CDKN2B-AS1	9	22102165	CDKN2B	3.33826	6.42728	2.9625	0.00305152	0.0411955	0.0150845	14	+	whole-blood	cage
ZW10	11	113639842	USP28	5.28198	9.11179	4.56968	4.88436e-06	0.000722885	0.236211	20	+	whole-blood	vosa
ZW10	11	113639842	ANKK1	4.2996	8.89246	3.87087	0.000108447	0.00491627	0.39677	17	+	lung	gtex
ZW10	11	113639842	ANKK1	4.03228	11.4054	3.80169	0.000143711	0.00581653	0.0241013	20	+	nerve-tibial	gtex
ZW10	11	113639842	ANKK1	4.21927	8.60533	3.78839	0.000151622	0.00582988	0.200752	18	+	whole-blood	gtex
ZW10	11	113639842	TTC12	3.6518	-96.4389	-3.64918	0.000263061	0.00978114	0.0117282	20	-	whole-blood	vosa
ZW10	11	113639842	TTC12	3.72395	-12.7384	-3.57432	0.000351121	0.0106739	0.109682	20	-	esophagus-gastroesophageal-junction	gtex
ZW10	11	113639842	TTC12	3.6518	-16.0851	-3.56119	0.00036918	0.0106739	0.103739	20	-	muscle-skeletal	gtex
ZW10	11	113639842	ANKK1	4.2996	6.2965	3.55073	0.000384163	0.0106739	0.0905365	12	+	colon-sigmoid	gtex
ZW10	11	113639842	TTC12	3.6518	-15.0279	-3.54855	0.000387367	0.0106739	0.137511	20	-	artery-tibial	gtex
ZW10	11	113639842	TTC12	3.63063	-16.0906	-3.5416	0.000397706	0.0106739	0.047554	20	-	esophagus-muscularis	gtex
ZW10	11	113639842	TTC12	3.6518	-14.3105	-3.53842	0.000402528	0.0106739	0.0520619	20	-	skin-sun-exposed-lower-leg	gtex
ZW10	11	113639842	TTC12	3.6518	-13.2235	-3.52005	0.000431464	0.0106836	0.0751498	20	-	adipose-subcutaneous	gtex
ZW10	11	113639842	TTC12	3.63063	-13.593	-3.50767	0.000452044	0.0106836	0.0403773	20	-	skin-not-sun-exposed-suprapubic	gtex
ZW10	11	113639842	TTC12	3.72395	-10.1949	-3.49789	0.000468956	0.0106836	0.16386	20	-	breast-mammary-tissue	gtex
ZW10	11	113639842	TTC12	3.61066	-12.9208	-3.47744	0.000506215	0.0106836	0.0394193	20	-	esophagus-mucosa	gtex
ZW10	11	113639842	TTC12	3.6518	-11.0986	-3.46885	0.000522669	0.0106836	0.0585975	18	-	artery-aorta	gtex
ZW10	11	113639842	TTC12	3.67945	-10.215	-3.46173	0.000536698	0.0106836	0.053449	20	-	adipose-visceral-omentum	gtex
ZW10	11	113639842	TTC12	3.56707	-13.9457	-3.45583	0.000548619	0.0106836	0.0470206	20	-	heart-atrial-appendage	gtex
ZW10	11	113639842	ANKK1	4.09359	6.43974	3.45468	0.000550954	0.0106836	0.0773773	10	+	adipose-visceral-omentum	gtex
ZW10	11	113639842	ANKK1	3.9381	7.19647	3.45467	0.000550966	0.0106836	0.348846	12	+	muscle-skeletal	gtex
ZW10	11	113639842	TTC12	3.71439	-10.5254	-3.5027	0.000460574	0.0124355	0.0585609	20	-	whole-blood	cage
ZW10	11	113639842	RP11-159N11.4	3.71439	-8.34846	-3.39366	0.000689638	0.0128074	0.13284	14	-	esophagus-muscularis	gtex
ZW10	11	113639842	TTC12	3.6518	-8.8649	-3.37654	0.000734032	0.0131272	0.0422033	17	-	brain-frontal-cortex-ba9	gtex
ZW10	11	113639842	ANKK1	4.09359	-5.60186	-3.30514	0.000949267	0.0152812	0.516824	5	-	esophagus-mucosa	gtex
ZW10	11	113639842	TTC12	3.53206	-9.28322	-3.3012	0.00096274	0.0152812	0.0475618	20	-	colon-sigmoid	gtex
ZW10	11	113639842	TTC12	3.71439	-7.11122	-3.29233	0.000993577	0.0152812	0.0224767	18	-	brain-spinal-cord-cervical-c-1	gtex
ZW10	11	113639842	ANKK1	3.9381	5.89046	3.27385	0.00106094	0.0159974	0.332235	13	+	thyroid	gtex
ZW10	11	113639842	TTC12	3.39371	-12.0311	-3.26624	0.00108982	0.0161168	0.0591236	20	-	heart-left-ventricle	gtex
ZW10	11	113639842	RP11-159N11.4	3.6518	-6.8255	-3.21992	0.00128225	0.0179352	0.0562187	11	-	artery-tibial	gtex
ZW10	11	113639842	RP11-159N11.4	3.71022	-6.48007	-3.21981	0.00128275	0.0179352	0.056674	9	-	nerve-tibial	gtex
ZW10	11	113639842	TTC12	3.6518	-6.74141	-3.21097	0.00132289	0.017999	0.0362264	7	-	artery-coronary	gtex
ZW10	11	113639842	TTC12	3.39186	-8.4005	-3.14516	0.00165997	0.0216359	0.0117923	20	-	brain-cortex	gtex
ZW10	11	113639842	RP11-159N11.4	3.53206	-6.74469	-3.12898	0.00175413	0.0224821	0.0259579	8	-	esophagus-gastroesophageal-junction	gtex
ZW10	11	113639842	TTC12	3.39371	-7.7525	-3.10887	0.00187799	0.0235676	0.0534849	16	-	brain-amygdala	gtex
ZW10	11	113639842	TTC12	3.39371	-7.62796	-3.10068	0.00193076	0.0235676	0.0297108	16	-	brain-anterior-cingulate-cortex-ba24	gtex
ZW10	11	113639842	TTC12	3.67945	-9.4649	-3.42945	0.000604824	0.0235881	0.0989712	20	-	whole-blood	westra
ZW10	11	113639842	TTC12	3.39186	-7.35195	-3.07989	0.00207081	0.0248821	0.0125229	19	-	brain-nucleus-accumbens-basal-ganglia	gtex
ZW10	11	113639842	TTC12	3.39371	-7.21477	-3.07093	0.00213391	0.0249975	0.0192441	16	-	brain-hippocampus	gtex
ZW10	11	113639842	RP11-159N11.4	3.6518	-5.60166	-3.05916	0.00221961	0.0251012	0.172448	5	-	artery-aorta	gtex
ZW10	11	113639842	RP11-159N11.4	3.39371	-6.57868	-3.01604	0.00256096	0.0284872	0.020959	11	-	lung	gtex
ZW10	11	113639842	TTC12	3.39186	-5.96355	-2.94834	0.00319491	0.0341234	0.0357935	14	-	brain-cerebellar-hemisphere	gtex
FGD6	12	95580818	RP11-256L6.3	5.51503	5.50112	3.89477	9.82877e-05	0.00491627	0.248492	3	+	adrenal-gland	gtex
FGD6	12	95580818	FGD6	5.41685	-5.53195	-3.87034	0.000108682	0.00491627	0.103764	5	-	adipose-subcutaneous	gtex
FGD6	12	95580818	FGD6	3.96949	-8.52811	-3.59876	0.000319742	0.0106739	0.112041	20	-	artery-aorta	gtex
FGD6	12	95580818	FGD6	3.06988	-7.06547	-2.81559	0.00486872	0.047393	0.0365728	20	-	artery-tibial	gtex
LDLR	19	11202306	CTC-510F12.2	3.66401	20.5446	3.60712	0.00030963	0.00978114	0.547469	11	+	whole-blood	vosa
LDLR	19	11202306	KANK2	3.61344	9.78717	3.38977	0.000699496	0.0128074	0.545746	14	+	whole-blood	gtex
LDLR	19	11202306	KANK2	3.8709	6.41078	3.31369	0.000920728	0.0152812	0.011865	5	+	nerve-tibial	gtex
LDLR	19	11202306	SPC24	3.83889	6.16019	3.25804	0.00112184	0.0162773	0.120199	3	+	nerve-tibial	gtex
LDLR	19	11202306	KANK2	3.43929	15.845	3.36104	0.000776515	0.0164177	0.0807178	20	+	whole-blood	vosa
LDLR	19	11202306	SLC44A2	3.1699	12.0035	3.06482	0.00217794	0.0249975	0.367669	20	+	muscle-skeletal	gtex
LDLR	19	11202306	KANK2	3.44899	8.85046	3.21361	0.0013108	0.0255605	0.28883	13	+	whole-blood	westra
LDLR	19	11202306	ILF3	3.57126	5.52081	2.99858	0.0027124	0.0281776	0.939669	8	+	whole-blood	westra
LDLR	19	11202306	ILF3-AS1	3.37427	-6.68467	-3.01226	0.00259312	0.0284872	0.460051	4	-	nerve-tibial	gtex
LDLR	19	11202306	CTC-510F12.2	3.44963	5.98625	2.98888	0.0028	0.0303267	0.553292	4	+	whole-blood	gtex
LDLR	19	11202306	DOCK6	3.13418	-8.15142	-2.9254	0.00344018	0.0362397	0.479793	10	-	skin-sun-exposed-lower-leg	gtex
LDLR	19	11202306	SMARCA4	3.11201	-8.29181	-2.91357	0.00357325	0.0368712	0.433311	20	-	skin-sun-exposed-lower-leg	gtex
LDLR	19	11202306	DOCK6	3.13418	-6.73146	-2.84131	0.00449294	0.0448711	0.317977	9	-	lung	gtex
LDLR	19	11202306	DOCK6	3.0311	-7.82165	-2.8263	0.00470887	0.0464246	0.572687	7	-	muscle-skeletal	gtex
LDLR	19	11202306	SMARCA4	3.10473	-6.58547	-2.80828	0.00498066	0.0478766	0.995609	13	-	skin-not-sun-exposed-suprapubic	gtex
LDLR	19	11202306	PDE4A	3.37427	6.2638	2.97067	0.00297163	0.0488668	0.198881	20	+	whole-blood	vosa
LDLR	19	11202306	DOCK6	3.13418	-6.17991	-2.79525	0.00518591	0.0492341	0.437911	4	-	nerve-tibial	gtex
APOE	19	45411941	PVRL2	8.75079	5.79148	4.82956	1.3683e-06	0.000622227	NA	NA	+	artery-tibial	gtex
APOE	19	45411941	PVRL2	8.75079	5.51889	4.66806	3.04044e-06	0.000622227	NA	NA	+	artery-aorta	gtex
APOE	19	45411941	EXOC3L2	4.23464	-8.2616	-3.76844	0.000164267	0.00978114	0.0666927	20	-	whole-blood	vosa
APOE	19	45411941	BCL3	4.59487	5.75261	3.59018	0.000330444	0.00978114	0.0162262	14	+	whole-blood	vosa
APOE	19	45411941	AC006126.4	4.23464	6.26437	3.50828	0.000451027	0.0106836	0.392374	6	+	testis	gtex
APOE	19	45411941	CKM	3.2225	54.7254	3.21693	0.00129571	0.0239707	0.144645	20	+	whole-blood	vosa

## Sheet: Supplementary Data 5 - Trans
				Z-score
Locus	Chr	Position	Gene	MANOVA	eQTL	SMR	P_SMR	FDR_SMR	P_HEIDI	N_HEIDI	Direction	Tissue	Dataset
LINC02513	4	38385479	EDAR	3.56932	7.8148	3.2467	0.00116753	0.0031723	NA	NA	+	whole-blood	vosa-trans
LINC02513	4	38385479	MAL	3.56932	6.7716	3.15753	0.00159113	0.0031723	NA	NA	+	whole-blood	vosa-trans
LINC02513	4	38385479	NOSIP	3.56932	6.5912	3.13866	0.00169728	0.0031723	NA	NA	+	whole-blood	vosa-trans
LINC02513	4	38385479	CCR7	3.56932	6.5416	3.13324	0.00172883	0.0031723	NA	NA	+	whole-blood	vosa-trans
LINC02513	4	38385479	ABLIM1	3.56932	6.41239	3.11871	0.00181638	0.0031723	NA	NA	+	whole-blood	vosa-trans
LINC02513	4	38385479	KRT72	3.56932	6.2226	3.09613	0.00196068	0.0031723	NA	NA	+	whole-blood	vosa-trans
LINC02513	4	38385479	FHIT	3.56932	6.06659	3.07635	0.00209551	0.0031723	NA	NA	+	whole-blood	vosa-trans
LINC02513	4	38385479	MMP28	3.56932	5.7784	3.0367	0.00239189	0.0031723	NA	NA	+	whole-blood	vosa-trans
LINC02513	4	38385479	EPHX2	3.56932	5.4716	2.98947	0.00279458	0.00333556	NA	NA	+	whole-blood	vosa-trans
LINC02513	4	38385479	LEF1	3.56932	5.4696	2.98915	0.00279757	0.00333556	NA	NA	+	whole-blood	vosa-trans
FOXO3	6	109006838	FOXO3B	5.46977	9.83502	4.78026	1.75079e-06	2.71373e-05	0.173876	3	+	whole-blood	vosa-trans
FOXO3	6	109006838	MEGF6	3.55397	6.7734	3.14707	0.00164916	0.0031723	NA	NA	+	whole-blood	vosa-trans
FOXO3	6	109006838	CALCOCO1	3.55397	6.76599	3.14634	0.00165335	0.0031723	NA	NA	+	whole-blood	vosa-trans
FOXO3	6	109006838	CYBRD1	3.55397	6.66379	3.13585	0.00171348	0.0031723	NA	NA	+	whole-blood	vosa-trans
FOXO3	6	109006838	IGF1R	3.55397	6.24958	3.08938	0.00200582	0.0031723	NA	NA	+	whole-blood	vosa-trans
FOXO3	6	109006838	PHF21A	3.55397	6.24421	3.08872	0.00201023	0.0031723	NA	NA	+	whole-blood	vosa-trans
FOXO3	6	109006838	NDRG1	3.55397	5.92801	3.04815	0.0023026	0.0031723	NA	NA	+	whole-blood	vosa-trans
FOXO3	6	109006838	KIAA1324	3.55397	-5.68681	-3.01383	0.00257976	0.00333219	NA	NA	-	whole-blood	vosa-trans
FOXO3	6	109006838	FCHO2	3.55397	5.5876	2.99877	0.00271066	0.00333556	NA	NA	+	whole-blood	vosa-trans
FOXO3	6	109006838	CNNM3	3.55397	5.56017	2.99453	0.00274878	0.00333556	NA	NA	+	whole-blood	vosa-trans
LDLR	19	11202306	AHSP	3.63471	-11.2938	-3.45994	0.000540315	0.0031723	NA	NA	-	whole-blood	vosa-trans
LDLR	19	11202306	SELENBP1	3.63471	-10.344	-3.42916	0.000605453	0.0031723	NA	NA	-	whole-blood	vosa-trans
LDLR	19	11202306	EPB42	3.63471	-9.60102	-3.39927	0.000675679	0.0031723	NA	NA	-	whole-blood	vosa-trans
LDLR	19	11202306	SLC4A1	3.63471	-8.92718	-3.36638	0.000761643	0.0031723	NA	NA	-	whole-blood	vosa-trans
LDLR	19	11202306	HBD	3.63471	-8.5818	-3.34688	0.000817245	0.0031723	NA	NA	-	whole-blood	vosa-trans
LDLR	19	11202306	CA1	3.63471	-7.59198	-3.27836	0.00104414	0.0031723	NA	NA	-	whole-blood	vosa-trans
LDLR	19	11202306	FAM46C	3.63471	-7.26719	-3.25077	0.0011509	0.0031723	NA	NA	-	whole-blood	vosa-trans
LDLR	19	11202306	BLVRB	3.63471	-7.17462	-3.24236	0.00118544	0.0031723	NA	NA	-	whole-blood	vosa-trans
LDLR	19	11202306	TMOD1	3.63471	-6.78241	-3.20367	0.00135691	0.0031723	NA	NA	-	whole-blood	vosa-trans
LDLR	19	11202306	GYPB	3.63471	-6.54121	-3.17715	0.00148728	0.0031723	NA	NA	-	whole-blood	vosa-trans
LDLR	19	11202306	UBE2O	3.63471	-6.40521	-3.16119	0.00157125	0.0031723	NA	NA	-	whole-blood	vosa-trans
LDLR	19	11202306	BPGM	3.63471	-6.27222	-3.14483	0.0016619	0.0031723	NA	NA	-	whole-blood	vosa-trans
LDLR	19	11202306	TRIM58	3.63471	-6.20519	-3.13627	0.00171111	0.0031723	NA	NA	-	whole-blood	vosa-trans
LDLR	19	11202306	SNCA	3.63471	-6.2038	-3.1361	0.00171216	0.0031723	NA	NA	-	whole-blood	vosa-trans
LDLR	19	11202306	IFIT1B	3.63471	-6.1296	-3.12637	0.00176975	0.0031723	NA	NA	-	whole-blood	vosa-trans
LDLR	19	11202306	FECH	3.63471	-6.12581	-3.12587	0.00177279	0.0031723	NA	NA	-	whole-blood	vosa-trans
LDLR	19	11202306	GMPR	3.63471	-5.99122	-3.10753	0.0018865	0.0031723	NA	NA	-	whole-blood	vosa-trans
LDLR	19	11202306	EPB49	3.63471	-5.97281	-3.10497	0.00190301	0.0031723	NA	NA	-	whole-blood	vosa-trans
LDLR	19	11202306	RBM38	3.63471	-5.96418	-3.10377	0.00191081	0.0031723	NA	NA	-	whole-blood	vosa-trans
LDLR	19	11202306	TNS1	3.63471	-5.95619	-3.10262	0.00191811	0.0031723	NA	NA	-	whole-blood	vosa-trans
LDLR	19	11202306	MICAL2	3.63471	-5.94239	-3.10067	0.00193082	0.0031723	NA	NA	-	whole-blood	vosa-trans
LDLR	19	11202306	DCAF12	3.63471	-5.82159	-3.08313	0.00204841	0.0031723	NA	NA	-	whole-blood	vosa-trans
LDLR	19	11202306	RAB3IL1	3.63471	-5.77321	-3.07587	0.00209891	0.0031723	NA	NA	-	whole-blood	vosa-trans
LDLR	19	11202306	PDZK1IP1	3.63471	-5.75859	-3.07365	0.00211454	0.0031723	NA	NA	-	whole-blood	vosa-trans
LDLR	19	11202306	HBM	3.63471	-5.64321	-3.05572	0.00224519	0.0031723	NA	NA	-	whole-blood	vosa-trans
LDLR	19	11202306	BCL2L1	3.63471	-5.61899	-3.05187	0.00227426	0.0031723	NA	NA	-	whole-blood	vosa-trans
LDLR	19	11202306	PLEK2	3.63471	-5.60201	-3.04912	0.00229504	0.0031723	NA	NA	-	whole-blood	vosa-trans
LDLR	19	11202306	E2F2	3.63471	-5.59519	-3.04803	0.00230345	0.0031723	NA	NA	-	whole-blood	vosa-trans
LDLR	19	11202306	TGM2	3.63471	-5.51619	-3.03506	0.00240481	0.0031723	NA	NA	-	whole-blood	vosa-trans
APOE	19	45411941	LDLR	10.2333	-7.2898	-5.93735	2.89648e-09	1.17862e-07	NA	NA	-	whole-blood	vosa-trans
