# Supplementary material for: Multivariate genomic scan implicates novel loci and haem metabolism in human ageing
Source: Nat Commun. 2020 Jul 16;11:3570. doi: 10.1038/s41467-020-17312-3 (PMC7366647; doi:10.1038/s41467-020-17312-3)
Supplement: Supplementary file 9 — Supplementary Data 6 [file 41467_2020_17312_MOESM9_ESM.xlsx]

## Sheet: Supplementary Data 6
SMR-HEIDI					Age-related expression
					Discovery		Replication		Meta-analysis
Locus	Gene	Cis/Trans	SMR		Direction	P	Direction	P	Direction	P
LINC02513	LEF1	Trans	+		-	5.57e-109	-	9.38e-112	-	1.22e-218
LINC02513	CCR7	Trans	+		-	3.59e-99	-	1.48e-111	-	1.04e-208
LINC02513	ABLIM1	Trans	+		-	2.34e-110	-	1.71e-95	-	4.41e-203
LINC02513	NOSIP	Trans	+		-	3.121e-47	-	5.737e-59	-	3.13e-104
LINC02513	EDAR	Trans	+		-	5.444e-39	-	2.535e-35	-	2.381e-72
LINC02513	EPHX2	Trans	+		-	6.523e-37	-	2.627e-30	-	4.339e-65
LINC02513	MMP28	Trans	+		-	8.788e-48	-	1.328e-18	-	4.79e-62
LINC02513	MAL	Trans	+		-	2.014e-23	-	1.783e-12	-	4.378e-33
LINC02513	FHIT	Trans	+		-	2.589e-10	-	0.0005056
LINC02513	KRT72	Trans	+		+	0.5132
FOXO3	FOXO3	Cis	-		+	4.414e-09	+	9.986e-05
FOXO3	IGF1R	Trans	+		-	3.667e-05
FOXO3	CALCOCO1	Trans	+		+	5.414e-09	+	4.24e-07	+	1.52e-14
FOXO3	PHF21A	Trans	+		+	2.915e-08	+	0.0001273
FOXO3	NDRG1	Trans	+		+	2.38e-05
FOXO3	CYBRD1	Trans	+		+	6.046e-05
FOXO3	CNNM3	Trans	+		-	0.1458
FOXO3	FCHO2	Trans	+		-	0.4841
FOXO3	KIAA1324	Trans	-		-	0.2779
CDKN2B-AS1	CDKN2B	Cis	+		+	7.891e-07	+	0.7452
LDLR	ILF3	Cis	+		-	3.254e-10	-	0.0003489
LDLR	PDE4A	Cis	+		+	5.253e-07	+	0.01167
LDLR	KANK2	Cis	+		+	0.3555
LDLR	E2F2	Trans	-		+	2.024e-07	+	1.355e-22	+	1.438e-26
LDLR	PDZK1IP1	Trans	-		+	1.396e-06	+	6.814e-10	+	6.388e-15
LDLR	FAM46C	Trans	-		+	0.0002832
LDLR	AHSP	Trans	-		+	0.0008613
LDLR	RAB3IL1	Trans	-		+	0.0009904
LDLR	BCL2L1	Trans	-		+	0.002434
LDLR	CA1	Trans	-		+	0.006317
LDLR	HBD	Trans	-		+	0.0123
LDLR	GMPR	Trans	-		+	0.02777
LDLR	TRIM58	Trans	-		+	0.03816
LDLR	FECH	Trans	-		+	0.05401
LDLR	RBM38	Trans	-		+	0.0789
LDLR	DCAF12	Trans	-		+	0.08175
LDLR	TNS1	Trans	-		+	0.09739
LDLR	EPB42	Trans	-		+	0.1357
LDLR	SNCA	Trans	-		+	0.1955
LDLR	MICAL2	Trans	-		+	0.2243
LDLR	EPB49	Trans	-		+	0.2585
LDLR	SELENBP1	Trans	-		+	0.4095
LDLR	TMOD1	Trans	-		+	0.4544
LDLR	PLEK2	Trans	-		+	0.5518
LDLR	SLC4A1	Trans	-		+	0.7015
LDLR	UBE2O	Trans	-		+	0.7205
LDLR	GYPB	Trans	-		-	2.82e-11	-	0.08259
LDLR	BPGM	Trans	-		-	0.08743
LDLR	TGM2	Trans	-		-	0.5408
LDLR	HBM	Trans	-		-	0.8587
LDLR	BLVRB	Trans	-		-	0.9352
APOE	BCL3	Cis	+		+	0.06096
APOE	LDLR	Trans	-		+	0.03117
