# Supplementary material for: Multivariate genomic scan implicates novel loci and haem metabolism in human ageing
Source: Nat Commun. 2020 Jul 16;11:3570. doi: 10.1038/s41467-020-17312-3 (PMC7366647; doi:10.1038/s41467-020-17312-3)
Supplement: Supplementary file 10 — Supplementary Data 7 [file 41467_2020_17312_MOESM10_ESM.xlsx]

## Sheet: SData 7 - Hallmark
Gene Set	N	N set	P	FDR	Locus	Genes
HEME_METABOLISM	19	198	1.86333e-25	1.30433e-24	LDLR	AHSP, SELENBP1, EPB42, SLC4A1, HBD, CA1, FAM46C, BLVRB, GYPB, BPGM, TRIM58, SNCA, FECH, EPB49, RBM38, TNS1, PDZK1IP1, E2F2
HEME_METABOLISM	19	198	1.86333e-25	1.30433e-24	FOXO3	FOXO3
HYPOXIA	4	193	0.000289438	0.00202607	LDLR	SELENBP1, TGM2
HYPOXIA	4	193	0.000289438	0.00202607	FOXO3	FOXO3, NDRG1
ESTROGEN_RESPONSE_EARLY	4	196	0.000310727	0.00217509	LDLR	BLVRB, TGM2
ESTROGEN_RESPONSE_EARLY	4	196	0.000310727	0.00217509	LINC02513	ABLIM1
ESTROGEN_RESPONSE_EARLY	4	196	0.000310727	0.00217509	FOXO3	IGF1R
IL2_STAT5_SIGNALING	4	196	0.000310727	0.00217509	LDLR	BCL2L1, TGM2
IL2_STAT5_SIGNALING	4	196	0.000310727	0.00217509	FOXO3	IGF1R, NDRG1
KRAS_SIGNALING_DN	3	190	0.00257678	0.0180375	LDLR	FAM46C
KRAS_SIGNALING_DN	3	190	0.00257678	0.0180375	LINC02513	EDAR
KRAS_SIGNALING_DN	3	190	0.00257678	0.0180375	APOE	CKM
G2M_CHECKPOINT	3	195	0.00282933	0.0198053	LDLR	ILF3, E2F2
G2M_CHECKPOINT	3	195	0.00282933	0.0198053	APOE	BCL3
P53_PATHWAY	3	197	0.00293494	0.0205446	FOXO3	FOXO3, NDRG1
P53_PATHWAY	3	197	0.00293494	0.0205446	CDKN2B-AS1	CDKN2B

## Sheet: SData 7 - Biological Processes
Cluster	Gene Set	N	N set	P	FDR	Locus	Genes
1	GO_COFACTOR_CATABOLIC_PROCESS	4	66	1.64056e-06	0.000628334	LDLR	HBD, BLVRB, SNCA, HBM
1	GO_HYDROGEN_PEROXIDE_CATABOLIC_PROCESS	3	31	2.20684e-06	0.000845221	LDLR	HBD, SNCA, HBM
1	GO_ANTIBIOTIC_CATABOLIC_PROCESS	3	49	1.42658e-05	0.00546381	LDLR	HBD, SNCA, HBM
1	GO_DRUG_TRANSPORT	5	205	3.54248e-05	0.0135677	LPA	SLC22A1, SLC22A3
1	GO_DRUG_TRANSPORT	5	205	3.54248e-05	0.0135677	LDLR	HBD, SNCA, HBM
2	GO_ERYTHROCYTE_DEVELOPMENT	4	30	2.84496e-08	1.08962e-05	LDLR	EPB42, BPGM, TRIM58, EPB49
2	GO_ERYTHROCYTE_HOMEOSTASIS	6	117	6.23083e-08	2.38641e-05	LDLR	AHSP, EPB42, BPGM, TRIM58, EPB49
2	GO_ERYTHROCYTE_HOMEOSTASIS	6	117	6.23083e-08	2.38641e-05	FOXO3	FOXO3
2	GO_MYELOID_CELL_HOMEOSTASIS	6	143	2.46833e-07	9.45371e-05	LDLR	AHSP, EPB42, BPGM, TRIM58, EPB49
2	GO_MYELOID_CELL_HOMEOSTASIS	6	143	2.46833e-07	9.45371e-05	FOXO3	FOXO3
2	GO_MYELOID_CELL_DIFFERENTIATION	9	398	3.05846e-07	0.000117139	LDLR	AHSP, EPB42, BPGM, TRIM58, EPB49
2	GO_MYELOID_CELL_DIFFERENTIATION	9	398	3.05846e-07	0.000117139	LINC02513	CCR7, LEF1
2	GO_MYELOID_CELL_DIFFERENTIATION	9	398	3.05846e-07	0.000117139	CDKN2B-AS1	CDKN2B
2	GO_MYELOID_CELL_DIFFERENTIATION	9	398	3.05846e-07	0.000117139	FOXO3	FOXO3
2	GO_HOMEOSTASIS_OF_NUMBER_OF_CELLS	7	241	6.38685e-07	0.000244616	LDLR	AHSP, EPB42, BPGM, TRIM58, EPB49
2	GO_HOMEOSTASIS_OF_NUMBER_OF_CELLS	7	241	6.38685e-07	0.000244616	FOXO3	FOXO3
2	GO_HOMEOSTASIS_OF_NUMBER_OF_CELLS	7	241	6.38685e-07	0.000244616	LINC02513	CCR7
2	GO_MYELOID_CELL_DEVELOPMENT	4	67	1.76874e-06	0.000677426	LDLR	EPB42, BPGM, TRIM58, EPB49
2	GO_IMMUNE_SYSTEM_DEVELOPMENT	10	948	0.000116219	0.0445118	LDLR	AHSP, EPB42, BPGM, TRIM58, EPB49
2	GO_IMMUNE_SYSTEM_DEVELOPMENT	10	948	0.000116219	0.0445118	LINC02513	CCR7, LEF1
2	GO_IMMUNE_SYSTEM_DEVELOPMENT	10	948	0.000116219	0.0445118	CDKN2B-AS1	CDKN2B
2	GO_IMMUNE_SYSTEM_DEVELOPMENT	10	948	0.000116219	0.0445118	FOXO3	FOXO3
2	GO_IMMUNE_SYSTEM_DEVELOPMENT	10	948	0.000116219	0.0445118	APOE	BCL3
3	GO_CATECHOLAMINE_UPTAKE	3	16	1.3207e-07	5.05828e-05	LPA	SLC22A1, SLC22A3
3	GO_CATECHOLAMINE_UPTAKE	3	16	1.3207e-07	5.05828e-05	LDLR	SNCA
3	GO_DOPAMINE_TRANSPORT	3	51	1.67499e-05	0.00641522	LPA	SLC22A1, SLC22A3
3	GO_DOPAMINE_TRANSPORT	3	51	1.67499e-05	0.00641522	LDLR	SNCA
4	GO_HOMEOSTATIC_PROCESS	16	1836	2.3638e-05	0.00905337	LDLR	SMARCA4, AHSP, EPB42, SLC4A1, BPGM, TRIM58, SNCA, EPB49, TGM2
4	GO_HOMEOSTATIC_PROCESS	16	1836	2.3638e-05	0.00905337	FOXO3	FOXO3, CYBRD1, IGF1R
4	GO_HOMEOSTATIC_PROCESS	16	1836	2.3638e-05	0.00905337	LINC02513	CCR7, EPHX2
4	GO_HOMEOSTATIC_PROCESS	16	1836	2.3638e-05	0.00905337	LPA	MAP3K4
4	GO_HOMEOSTATIC_PROCESS	16	1836	2.3638e-05	0.00905337	APOE	LDLR
4	GO_POSITIVE_REGULATION_OF_SIGNALING	15	1751	5.06067e-05	0.0193824	LDLR	SLC44A2, SMARCA4, UBE2O, SNCA, EPB49, BCL2L1, TGM2
4	GO_POSITIVE_REGULATION_OF_SIGNALING	15	1751	5.06067e-05	0.0193824	LINC02513	EDAR, MAL, CCR7
4	GO_POSITIVE_REGULATION_OF_SIGNALING	15	1751	5.06067e-05	0.0193824	LPA	MAP3K4
4	GO_POSITIVE_REGULATION_OF_SIGNALING	15	1751	5.06067e-05	0.0193824	CDKN2B-AS1	CDKN2B
4	GO_POSITIVE_REGULATION_OF_SIGNALING	15	1751	5.06067e-05	0.0193824	SLC4A7	NEK10
4	GO_POSITIVE_REGULATION_OF_SIGNALING	15	1751	5.06067e-05	0.0193824	APOE	PVRL2
4	GO_POSITIVE_REGULATION_OF_SIGNALING	15	1751	5.06067e-05	0.0193824	FOXO3	IGF1R
4	GO_RESPONSE_TO_ENDOGENOUS_STIMULUS	14	1571	5.52748e-05	0.0211702	LDLR	KANK2, SMARCA4, UBE2O, SNCA, FECH, EPB49, BCL2L1
4	GO_RESPONSE_TO_ENDOGENOUS_STIMULUS	14	1571	5.52748e-05	0.0211702	FOXO3	FOXO3, CALCOCO1, IGF1R
4	GO_RESPONSE_TO_ENDOGENOUS_STIMULUS	14	1571	5.52748e-05	0.0211702	LINC02513	CCR7, LEF1
4	GO_RESPONSE_TO_ENDOGENOUS_STIMULUS	14	1571	5.52748e-05	0.0211702	CDKN2B-AS1	CDKN2B
4	GO_RESPONSE_TO_ENDOGENOUS_STIMULUS	14	1571	5.52748e-05	0.0211702	APOE	LDLR
4	GO_APOPTOTIC_PROCESS	15	1843	9.29669e-05	0.0356063	LDLR	KANK2, SNCA, BCL2L1, E2F2, TGM2
4	GO_APOPTOTIC_PROCESS	15	1843	9.29669e-05	0.0356063	LINC02513	EDAR, MAL, CCR7, FHIT, LEF1
4	GO_APOPTOTIC_PROCESS	15	1843	9.29669e-05	0.0356063	FOXO3	FOXO3, IGF1R, NDRG1
4	GO_APOPTOTIC_PROCESS	15	1843	9.29669e-05	0.0356063	ZW10	USP28
4	GO_APOPTOTIC_PROCESS	15	1843	9.29669e-05	0.0356063	APOE	BCL3
4	GO_CELLULAR_CHEMICAL_HOMEOSTASIS	9	770	9.78874e-05	0.0374909	LDLR	SMARCA4, SLC4A1, SNCA, TGM2
4	GO_CELLULAR_CHEMICAL_HOMEOSTASIS	9	770	9.78874e-05	0.0374909	FOXO3	FOXO3, CYBRD1, IGF1R
4	GO_CELLULAR_CHEMICAL_HOMEOSTASIS	9	770	9.78874e-05	0.0374909	LINC02513	CCR7, EPHX2
4	GO_CHEMICAL_HOMEOSTASIS	11	1125	0.000122406	0.0468815	LDLR	SMARCA4, EPB42, SLC4A1, SNCA, TGM2
4	GO_CHEMICAL_HOMEOSTASIS	11	1125	0.000122406	0.0468815	FOXO3	FOXO3, CYBRD1, IGF1R
4	GO_CHEMICAL_HOMEOSTASIS	11	1125	0.000122406	0.0468815	LINC02513	CCR7, EPHX2
4	GO_CHEMICAL_HOMEOSTASIS	11	1125	0.000122406	0.0468815	APOE	LDLR
5	GO_SPLEEN_DEVELOPMENT	3	34	3.23058e-06	0.00123731	CDKN2B-AS1	CDKN2B
5	GO_SPLEEN_DEVELOPMENT	3	34	3.23058e-06	0.00123731	LDLR	EPB42
5	GO_SPLEEN_DEVELOPMENT	3	34	3.23058e-06	0.00123731	APOE	BCL3
5	GO_ACTIN_FILAMENT_DEPOLYMERIZATION	3	53	1.95383e-05	0.00748316	LDLR	TMOD1, EPB49, MICAL2
5	GO_FILOPODIUM_ASSEMBLY	3	57	2.61186e-05	0.0100034	LDLR	EPB49
5	GO_FILOPODIUM_ASSEMBLY	3	57	2.61186e-05	0.0100034	FGD6	FGD6
5	GO_FILOPODIUM_ASSEMBLY	3	57	2.61186e-05	0.0100034	LINC02513	CCR7
5	GO_NEGATIVE_REGULATION_OF_SUPRAMOLECULAR_FIBER_ORGANIZATION	4	125	3.75304e-05	0.0143741	LDLR	TMOD1, SNCA, EPB49
5	GO_NEGATIVE_REGULATION_OF_SUPRAMOLECULAR_FIBER_ORGANIZATION	4	125	3.75304e-05	0.0143741	APOE	LDLR
5	GO_NEGATIVE_REGULATION_OF_PROTEIN_POLYMERIZATION	3	67	4.95459e-05	0.0189761	LDLR	TMOD1, SNCA, EPB49
5	GO_POSITIVE_REGULATION_OF_INFLAMMATORY_RESPONSE	4	135	5.42056e-05	0.0207607	LDLR	SNCA, TGM2
5	GO_POSITIVE_REGULATION_OF_INFLAMMATORY_RESPONSE	4	135	5.42056e-05	0.0207607	LINC02513	CCR7
5	GO_POSITIVE_REGULATION_OF_INFLAMMATORY_RESPONSE	4	135	5.42056e-05	0.0207607	APOE	LDLR
6	GO_CELLULAR_RESPONSE_TO_STEROID_HORMONE_STIMULUS	6	243	8.47045e-06	0.00324418	LDLR	KANK2, SMARCA4, FECH
6	GO_CELLULAR_RESPONSE_TO_STEROID_HORMONE_STIMULUS	6	243	8.47045e-06	0.00324418	FOXO3	FOXO3, CALCOCO1
6	GO_CELLULAR_RESPONSE_TO_STEROID_HORMONE_STIMULUS	6	243	8.47045e-06	0.00324418	LINC02513	LEF1
6	GO_CELLULAR_RESPONSE_TO_ORGANIC_CYCLIC_COMPOUND	8	522	2.58752e-05	0.00991022	LDLR	KANK2, SMARCA4, SNCA, FECH, EPB49
6	GO_CELLULAR_RESPONSE_TO_ORGANIC_CYCLIC_COMPOUND	8	522	2.58752e-05	0.00991022	FOXO3	FOXO3, CALCOCO1
6	GO_CELLULAR_RESPONSE_TO_ORGANIC_CYCLIC_COMPOUND	8	522	2.58752e-05	0.00991022	LINC02513	LEF1
7	GO_ORGANIC_CATION_TRANSPORT	3	35	3.63917e-06	0.0013938	LPA	SLC22A1, SLC22A3
7	GO_ORGANIC_CATION_TRANSPORT	3	35	3.63917e-06	0.0013938	LDLR	SLC44A2
7	GO_AMMONIUM_TRANSPORT	4	104	1.54525e-05	0.00591832	LPA	SLC22A1, SLC22A3
7	GO_AMMONIUM_TRANSPORT	4	104	1.54525e-05	0.00591832	LDLR	SLC44A2, SNCA
8	GO_INTRINSIC_APOPTOTIC_SIGNALING_PATHWAY_BY_P53_CLASS_MEDIATOR	4	74	2.90251e-06	0.00111166	ZW10	USP28
8	GO_INTRINSIC_APOPTOTIC_SIGNALING_PATHWAY_BY_P53_CLASS_MEDIATOR	4	74	2.90251e-06	0.00111166	APOE	BCL3
8	GO_INTRINSIC_APOPTOTIC_SIGNALING_PATHWAY_BY_P53_CLASS_MEDIATOR	4	74	2.90251e-06	0.00111166	LINC02513	FHIT
8	GO_INTRINSIC_APOPTOTIC_SIGNALING_PATHWAY_BY_P53_CLASS_MEDIATOR	4	74	2.90251e-06	0.00111166	LDLR	E2F2
8	GO_SIGNAL_TRANSDUCTION_BY_P53_CLASS_MEDIATOR	6	256	1.18812e-05	0.0045505	FOXO3	FOXO3, NDRG1
8	GO_SIGNAL_TRANSDUCTION_BY_P53_CLASS_MEDIATOR	6	256	1.18812e-05	0.0045505	ZW10	USP28
8	GO_SIGNAL_TRANSDUCTION_BY_P53_CLASS_MEDIATOR	6	256	1.18812e-05	0.0045505	APOE	BCL3
8	GO_SIGNAL_TRANSDUCTION_BY_P53_CLASS_MEDIATOR	6	256	1.18812e-05	0.0045505	LINC02513	FHIT
8	GO_SIGNAL_TRANSDUCTION_BY_P53_CLASS_MEDIATOR	6	256	1.18812e-05	0.0045505	LDLR	E2F2
8	GO_I_KAPPAB_KINASE_NF_KAPPAB_SIGNALING	5	248	0.000101643	0.0389294	LDLR	SLC44A2, TGM2
8	GO_I_KAPPAB_KINASE_NF_KAPPAB_SIGNALING	5	248	0.000101643	0.0389294	LINC02513	EDAR, CCR7
8	GO_I_KAPPAB_KINASE_NF_KAPPAB_SIGNALING	5	248	0.000101643	0.0389294	APOE	BCL3
