# Supplementary material for: Multivariate genomic scan implicates novel loci and haem metabolism in human ageing
Source: Nat Commun. 2020 Jul 16;11:3570. doi: 10.1038/s41467-020-17312-3 (PMC7366647; doi:10.1038/s41467-020-17312-3)
Supplement: Supplementary file 11 — Supplementary Data 8 [file 41467_2020_17312_MOESM11_ESM.xlsx]

## Sheet: Supplementary Data 8
Exposure	Excluding SNP	SNP Label	Beta	SE	P
Ferritin	None	-	-0.014886	0.02417	0.538
Transferrin saturation	None	-	0.804086	0.2525	0.00145
Transferrin	None	-	0.317255	0.10036	0.001571
Serum iron	None	-	-0.79123	0.24249	0.001103
Ferritin	rs12693541	WDR75	-0.048438	0.03538	0.171
Transferrin saturation	rs12693541	WDR75	0.841889	0.24756	0.0006719
Transferrin	rs12693541	WDR75	0.327848	0.09803	0.000825
Serum iron	rs12693541	WDR75	-0.816256	0.23684	0.0005679
Ferritin	rs13217599	LINC01012	-0.013272	0.02558	0.6039
Transferrin saturation	rs13217599	LINC01012	0.773166	0.27677	0.005213
Transferrin	rs13217599	LINC01012	0.304998	0.10997	0.005548
Serum iron	rs13217599	LINC01012	-0.761606	0.26574	0.004157
Ferritin	rs1495741	NAT2	-0.014866	0.02541	0.5586
Transferrin saturation	rs1495741	NAT2	0.806532	0.34794	0.02045
Transferrin	rs1495741	NAT2	0.318237	0.13886	0.02192
Serum iron	rs1495741	NAT2	-0.793581	0.3343	0.0176
Ferritin	rs1525889	TF	0.015269	0.02248	0.497
Transferrin saturation	rs1525889	TF	0.853343	0.2079	4.051e-05
Transferrin	rs1525889	TF	0.357999	0.08358	1.84e-05
Serum iron	rs1525889	TF	-0.824927	0.19932	3.492e-05
Ferritin	rs174577	FADS2	-0.007098	0.02168	0.7434
Transferrin saturation	rs174577	FADS2	0.710917	0.22757	0.001785
Transferrin	rs174577	FADS2	0.280352	0.09044	0.001935
Serum iron	rs174577	FADS2	-0.704841	0.21825	0.00124
Ferritin	rs1800562	HFE	-0.006941	0.02007	0.7294
Transferrin saturation	rs1800562	HFE	0.754711	0.20804	0.000286
Transferrin	rs1800562	HFE	0.296546	0.08273	0.0003374
Serum iron	rs1800562	HFE	-0.740074	0.19993	0.0002142
Ferritin	rs221834	ZAN	-0.014714	0.02554	0.5645
Transferrin saturation	rs221834	ZAN	0.800611	0.27217	0.003266
Transferrin	rs221834	ZAN	0.315877	0.10816	0.003495
Serum iron	rs221834	ZAN	-0.787995	0.26095	0.00253
Ferritin	rs2517438	C6orf15	-0.015054	0.02547	0.5545
Transferrin saturation	rs2517438	C6orf15	0.804828	0.265	0.002389
Transferrin	rs2517438	C6orf15	0.317541	0.10532	0.00257
Serum iron	rs2517438	C6orf15	-0.791892	0.25446	0.001858
Ferritin	rs3115630	HLA-G	-0.012775	0.02524	0.6128
Transferrin saturation	rs3115630	HLA-G	0.748799	0.27864	0.007202
Transferrin	rs3115630	HLA-G	0.295973	0.11032	0.007298
Serum iron	rs3115630	HLA-G	-0.73988	0.26651	0.0055
Ferritin	rs3118362	HCG14	-0.011909	0.02519	0.6364
Transferrin saturation	rs3118362	HCG14	0.720363	0.28755	0.01224
Transferrin	rs3118362	HCG14	0.2849	0.1137	0.01222
Serum iron	rs3118362	HCG14	-0.712749	0.27491	0.009525
Ferritin	rs368243	TEX14	-0.017017	0.02904	0.5578
Transferrin saturation	rs368243	TEX14	0.799438	0.26633	0.002685
Transferrin	rs368243	TEX14	0.315076	0.10613	0.002991
Serum iron	rs368243	TEX14	-0.786141	0.25629	0.002159
Ferritin	rs7759489	RIPOR2	-0.01454	0.02423	0.5485
Transferrin saturation	rs7759489	RIPOR2	0.728903	0.2646	0.005875
Transferrin	rs7759489	RIPOR2	0.287186	0.10522	0.006347
Serum iron	rs7759489	RIPOR2	-0.719769	0.25389	0.004583
Ferritin	rs855791	TMPRSS6	-0.006244	0.02012	0.7563
Transferrin saturation	rs855791	TMPRSS6	1.06019	0.23022	4.124e-06
Transferrin	rs855791	TMPRSS6	0.417578	0.09125	4.739e-06
Serum iron	rs855791	TMPRSS6	-1.04905	0.22316	2.592e-06
Ferritin	rs9268633	BTNL2	-0.012661	0.02583	0.6241
Transferrin saturation	rs9268633	BTNL2	0.802942	0.26293	0.00226
Transferrin	rs9268633	BTNL2	0.316968	0.1045	0.002419
Serum iron	rs9268633	BTNL2	-0.790911	0.25249	0.001734
Ferritin	rs9990333	TFRC	-0.017573	0.02461	0.4751
Transferrin saturation	rs9990333	TFRC	0.854351	0.26134	0.001079
Transferrin	rs9990333	TFRC	0.336456	0.10368	0.001174
Serum iron	rs9990333	TFRC	-0.838941	0.25084	0.0008241
