# Supplementary material for: Multivariate genomic scan implicates novel loci and haem metabolism in human ageing
Source: Nat Commun. 2020 Jul 16;11:3570. doi: 10.1038/s41467-020-17312-3 (PMC7366647; doi:10.1038/s41467-020-17312-3)
Supplement: Supplementary file 12 — Supplementary Data 9 [file 41467_2020_17312_MOESM12_ESM.xlsx]

## Sheet: Supplementary Data 9
Category	Trait	PMID	Loci
Age-related	Long-standing illness, disability or infirmity	UKBB_Neale_Neale	ATXN2, HLA-DRB1/DQA1, MAGI3, TCF7L2
Age-related	Number of non-cancer illnesses	UKBB_Neale	ATXN2, HLA-DRB1/DQA1
Age-related	Male-pattern baldness	UKBB_Neale	DUSP22/IRF4
Age-related	Relative age of first facial hair	UKBB_Neale	DUSP22/IRF4
Age-related	Macular thickness	30535121	FOXO3
Age-related	Age at menarche	UKBB_Neale	FOXO3
Age-related	Male-pattern baldness	30573740	FURIN
Age-related	Age-related macular degeneration	26691988	APOE
Age-related	Cognitive decline (age-related)	24468470	APOE
Age-related	Skin aging microtopography measurement	28502801	DEF8
Age-related	Age-related macular degeneration	25629512	FGD6
Age-related	Hearing difficulty or problems	UKBB_Neale	TYR
Cancer	Number of cancers	UKBB_Neale	CASP8/ALS2CR12, DEF8, HLA-DRB1/DQA1, TYR
Cancer	Melanoma	UKBB_Neale	CASP8/ALS2CR12, DEF8, DUSP22/IRF4, TYR
Cancer	Breast cancer	29059683	CASP8/ALS2CR12, CDKN2B-AS1, MAGI3
Cancer	Cancer diagnosed by doctor	UKBB_Neale	CASP8/ALS2CR12, DEF8, TYR
Cancer	Basal cell cancer	27539887	CASP8/ALS2CR12, TYR
Cancer	Basal cell cancer	UKBB_Neale	DEF8, DUSP22/IRF4
Cancer	Squamous cell cancer	26829030	DEF8, TYR
Cancer	Malignant melanoma	UKBB_Neale	DEF8, TYR
Cancer	Squamous cell cancer	25129146	CASP8/ALS2CR12
Cancer	Cervical cancer	27285765	HLA-DRB1/DQA1
Cancer	Colorectal cancer	31089142	CDKN2B-AS1
Cancer	Colorectal cancer	30510241	ATXN2
Cancer	Breast cancer	UKBB_Neale	TOX3
Cardiovascular	Coronary artery disease	29212778	APOE, ATXN2, CELSR2/PSRC1, FGD6, FURIN, LDLR, LPA
Cardiovascular	Heart disease	28714975	ATXN2, CDKN2B-AS1, CELSR2/PSRC1, FURIN, LDLR, LPA
Cardiovascular	Myocardial infarction	26343387	APOE, ATXN2, CDKN2B-AS1, CELSR2/PSRC1, LDLR, LPA
Cardiovascular	Angina	UKBB_Neale	APOE, CDKN2B-AS1, CELSR2/PSRC1, FURIN, LDLR, LPA
Cardiovascular	Heart attack	UKBB_Neale	APOE, ATXN2, CDKN2B-AS1, CELSR2/PSRC1, LDLR, LPA
Cardiovascular	Peripheral artery disease	31285632	CDKN2B-AS1, CELSR2/PSRC1, CHRNA3/5, LDLR, LPA
Cardiovascular	Hypertension	UKBB_Neale	ATXN2, FURIN, KCNK3, LINC02513, SLC4A7
Cardiovascular	High cholesterol	UKBB_Neale	APOE, CELSR2/PSRC1, LDLR, LPA, TCF7L2
Cardiovascular	Total cholesterol	30275531	APOE, CDKN2B-AS1, CELSR2/PSRC1, LDLR
Cardiovascular	Abdominal aortic aneurysm	27899403	CDKN2B-AS1, CELSR2/PSRC1, LDLR
Cardiovascular	Blood pressure	30578418	CDKN2B-AS1, FURIN, SLC4A7
Cardiovascular	Lipoprotein phospholipase A2 activity in cardiovascular disease	28753643	CELSR2/PSRC1, LPA
Cardiovascular	Carotid plaque	30510157	CDKN2B-AS1, LDLR
Cardiovascular	Blood pressure	27841878	ATXN2, TCF7L2
Cardiovascular	HDL cholesterol	30275531	APOE, ATXN2
Cardiovascular	Blood pressure	UKBB_Neale	APOE, KCNK3
Cardiovascular	Lipoprotein-associated phospholipase A2 activity and mass	22003152	APOE, LDLR
Cardiovascular	LDL cholesterol	30275531	LDLR, LPA
Cardiovascular	Wheeze or whistling in the chest in last year	UKBB_Neale	HLA-DRB1/DQA1
Cardiovascular	LDL cholesterol	28334899	CELSR2/PSRC1
Cardiovascular	HDL cholesterol	29507422	CELSR2/PSRC1
Cardiovascular	Ratio of apolipoprotein A1 to apolipoprotein B	29084231	CELSR2/PSRC1
Cardiovascular	Coronary artery disease	28530674	CDKN2B-AS1
Cardiovascular	Intracranial, abdominal aortic or thoracic aortic aneurysm (pleiotropy)	27418160	CDKN2B-AS1
Cardiovascular	Intracranial aneurysm	25256182	CDKN2B-AS1
Cardiovascular	Coronary artery calcification	22144573	CDKN2B-AS1
Cardiovascular	Hypertension	30487518	CDKN2B-AS1
Cardiovascular	Ankle-brachial index	31285632	CDKN2B-AS1
Cardiovascular	Blood pressure	27618452	LINC02513
Cardiovascular	Total cholesterol	24097068	ATXN2
Cardiovascular	Retinal vascular caliber	21060863	ATXN2
Cardiovascular	Log eGFR cystatin C	26831199	ATXN2
Cardiovascular	Intraocular pressure	29785010	ATXN2
Cardiovascular	LDL cholesterol	24097068	ATXN2
Cardiovascular	Ischemic stroke	27997041	ATXN2
Cardiovascular	Mean arterial pressure	27618448	FURIN
Cardiovascular	LDL cholesterol	29507422	APOE
Cardiovascular	Heart disease	UKBB_Neale	APOE
Cardiovascular	Lipid traits	24023261	APOE
Cardiovascular	Resting heart rate	27798624	APOE
Cardiovascular	Triglyceride	29507422	APOE
Cardiovascular	Lipid metabolism phenotypes	19936222	LDLR
Cardiovascular	Cardiovascular disease risk factors	21943158	LDLR
Cardiovascular	Disorders of lipid metabolism	30166351	LDLR
Cardiovascular	Lipoprotein a	28512139	LPA
Cardiovascular	Total cholesterol	29507422	LPA
Cardiovascular	Aortic valve stenosis	29511194	LPA
Cardiovascular	Aortic-valve calcification	23388002	LPA
Immune-related	Lymphocyte count	27863252	ATXN2, CASP8/ALS2CR12, DUSP22/IRF4, LINC02513, MAGI3
Immune-related	Neutrophil count	27863252	ATXN2, CASP8/ALS2CR12, LINC02513, MAGI3
Immune-related	Eosinophil count	27863252	ATXN2, DUSP22/IRF4, LINC02513, MAGI3
Immune-related	Hypothyroidism	UKBB_Neale	ATXN2, HLA-DRB1/DQA1, MAGI3
Immune-related	Rheumatoid arthritis	24390342	ATXN2, HLA-DRB1/DQA1, MAGI3
Immune-related	Vitiligo	27723757	ATXN2, DEF8, TYR
Immune-related	Allergic disease	29083406	ATXN2, HLA-DRB1/DQA1
Immune-related	Allergic rhinitis	UKBB_Neale	ATXN2, HLA-DRB1/DQA1
Immune-related	Basophil count	27863252	ATXN2, DUSP22/IRF4
Immune-related	Eosinophil percentage of granulocytes	27863252	ATXN2, DUSP22/IRF4
Immune-related	Neutrophil percentage of granulocytes	27863252	ATXN2, DUSP22/IRF4
Immune-related	Monocyte count	27863252	ATXN2, LINC02513
Immune-related	White blood cell count	27863252	ATXN2, MAGI3
Immune-related	Primary sclerosing cholangitis	27992413	HLA-DRB1/DQA1
Immune-related	Asthma	UKBB_Neale	HLA-DRB1/DQA1
Immune-related	Malabsorption or coeliac disease	UKBB_Neale	HLA-DRB1/DQA1
Immune-related	Doctor diagnosed asthma	UKBB_Neale	HLA-DRB1/DQA1
Immune-related	Multiple sclerosis	UKBB_Neale	HLA-DRB1/DQA1
Immune-related	Inflammatory bowel disease	23128233	NOL4L/-DT
Immune-related	Juvenile idiopathic arthritis (oligoarticular or rheumatoid factor-negative polyarticular)	23603761	ATXN2
Immune-related	Systemic lupus erythematosus	26502338	ATXN2
Immune-related	Psoriasis	UKBB_Neale	ATXN2
Immune-related	Asthma	31036433	ATXN2
Immune-related	Primary biliary cholangitis	26394269	ATXN2
Immune-related	Hyperthyroidism or thyrotoxicosis	UKBB_Neale	MAGI3
Immune-related	Thyroid peroxidase antibody	24586183	MAGI3
Immune-related	C-reactive protein	30388399	APOE
Metabolic	Weight	UKBB_Neale	APOE, ATXN2, FOXO3, TCF7L2
Metabolic	Fat mass	UKBB_Neale	APOE, ATXN2, FOXO3, TCF7L2
Metabolic	Started insulin within one year diagnosis of diabetes	UKBB_Neale	HLA-DRB1/DQA1, MAGI3, TCF7L2
Metabolic	Type 2 diabetes	28566273	APOE, CDKN2B-AS1, TCF7L2
Metabolic	Hip circumference	UKBB_Neale	ATXN2, FOXO3, TCF7L2
Metabolic	Impedance	UKBB_Neale	ATXN2, FOXO3, FURIN
Metabolic	Fat percentage	UKBB_Neale	APOE, HTT, TCF7L2
Metabolic	Glycated hemoglobin	28898252	ATXN2, TCF7L2
Metabolic	HbA1c	28898252	ATXN2, TCF7L2
Metabolic	Diabetes	UKBB_Neale	APOE, TCF7L2
Metabolic	Body mass index	29273807	APOE, TCF7L2
Metabolic	Fat-free mass	UKBB_Neale	ATXN2, FOXO3
Metabolic	Whole body water mass	UKBB_Neale	ATXN2, FOXO3
Metabolic	Basal metabolic rate	UKBB_Neale	ATXN2, FOXO3
Metabolic	Waist circumference	UKBB_Neale	APOE, FOXO3
Metabolic	Body mass index	28443625	CHRNA3/5
Metabolic	Eye problems or disorders: diabetes related eye disease	UKBB_Neale	TCF7L2
Metabolic	Fasting glucose	22885924	TCF7L2
Metabolic	Fasting blood glucose	25631608	TCF7L2
Metabolic	Log Fasting insulin	22885924	TCF7L2
Metabolic	Waist circumference	25673412	TCF7L2
Metabolic	Log Proinsulin	21873549	TCF7L2
Metabolic	Non-insulin-dependent diabetes mellitus	UKBB_Neale	TCF7L2
Metabolic	Birth weight	UKBB_Neale	ATXN2
Metabolic	Maternal effects on offspring birthweight	29309628	ATXN2
Metabolic	Body mass index	26426971	ATXN2
Metabolic	Body mass index	30108127	FOXO3
Metabolic	Birth weight	31043758	FURIN
Metabolic	Body mass index	28892062	KCNK3
Metabolic	Waist hip ratio	25673412	APOE
Metabolic	Predicted visceral adipose tissue	31501611	APOE
Metabolic	Body mass index	30575882	HTT
Miscellaneous	Plateletcrit	27863252	APOE, ATXN2, CASP8/ALS2CR12
Miscellaneous	High light scatter percentage of red cells	27863252	APOE, ATXN2, FOXO3
Miscellaneous	Estimated glomerular filtration rate	31152163	ATXN2, FOXO3, HTT
Miscellaneous	No blood clot, bronchitis, emphysema, asthma, rhinitis, eczema or allergy diagnosed by doctor	UKBB_Neale	ATXN2, HLA-DRB1/DQA1
Miscellaneous	Hair color	30531825	DUSP22/IRF4, TYR
Miscellaneous	Red cell distribution width	27863252	APOE, NOL4L/-DT
Miscellaneous	Forced vital capacity	UKBB_Neale	APOE, CHRNA3/5
Miscellaneous	Forced expiratory volume in 1-second	UKBB_Neale	APOE, CHRNA3/5
Miscellaneous	Comparative height size at age 10	UKBB_Neale	ATXN2, FOXO3
Miscellaneous	Height	UKBB_Neale	ATXN2, FOXO3
Miscellaneous	Reticulocyte fraction of red cells	27863252	ATXN2, FOXO3
Miscellaneous	Mean time to correctly identify matches	UKBB_Neale	ATXN2, FOXO3
Miscellaneous	Reaction time	29844566	ATXN2, FOXO3
Miscellaneous	Platelet count	27863252	APOE, ATXN2
Miscellaneous	Hemoglobin	27863252	APOE, ATXN2
Miscellaneous	Immature fraction of reticulocytes	27863252	APOE, ATXN2
Miscellaneous	Reticulocyte count	27863252	APOE, ATXN2
Miscellaneous	Metabolite	27005778	LDLR, LPA
Miscellaneous	Intestinal malabsorption	UKBB_Neale	HLA-DRB1/DQA1
Miscellaneous	Metabolite	21909109	CELSR2/PSRC1
Miscellaneous	Blood protein	30111768	CELSR2/PSRC1
Miscellaneous	Melanocytic naevi	UKBB_Neale	DUSP22/IRF4
Miscellaneous	Home area population density: Scotland large urban area	UKBB_Neale	DUSP22/IRF4
Miscellaneous	Glaucoma	UKBB_Neale	CDKN2B-AS1
Miscellaneous	Eye problems or disorders: glaucoma	UKBB_Neale	CDKN2B-AS1
Miscellaneous	Cognitive performance	30038396	NOL4L/-DT
Miscellaneous	Diffusing capacity of carbon monoxide	30694715	CHRNA3/5
Miscellaneous	Dentures	31235808	CHRNA3/5
Miscellaneous	Number of decayed, missing and filled tooth surfaces or use of dentures	31235808	CHRNA3/5
Miscellaneous	Hemoglobin	29403010	TCF7L2
Miscellaneous	Reason for reducing amount of alcohol drunk: illness or ill health	UKBB_Neale	TCF7L2
Miscellaneous	Red blood cell count	27863252	ATXN2
Miscellaneous	Glaucoma	26752265	ATXN2
Miscellaneous	Hematocrit	27863252	ATXN2
Miscellaneous	Myeloid white cell count	27863252	ATXN2
Miscellaneous	Granulocyte count	27863252	ATXN2
Miscellaneous	Fibrinogen	26561523	ATXN2
Miscellaneous	High light scatter reticulocyte percentage of red cells	27863252	ATXN2
Miscellaneous	Serum urate	23263486	ATXN2
Miscellaneous	Left ventricle diastolic internal dimension	28394258	ATXN2
Miscellaneous	Platelet distribution width	27863252	ATXN2
Miscellaneous	Tetralogy of Fallot	23297363	ATXN2
Miscellaneous	General cognitive ability	29844566	FOXO3
Miscellaneous	Intelligence	29942086	FOXO3
Miscellaneous	Sitting height	UKBB_Neale	FOXO3
Miscellaneous	Intracranial volume	30818988	FOXO3
Miscellaneous	Qualifications	UKBB_Neale	FOXO3
Miscellaneous	Number of sexual partners	30643258	FURIN
Miscellaneous	Age at first sexual intercourse	27089180	FURIN
Miscellaneous	Feeling hurt	29500382	FURIN
Miscellaneous	General risk tolerance (MTAG)	30643258	FURIN
Miscellaneous	Sensitivity or hurt feelings	UKBB_Neale	FURIN
Miscellaneous	Other serious medical condition or disability diagnosed by doctor	UKBB_Neale	MAGI3
Miscellaneous	Blood protein	29875488	APOE
Miscellaneous	Hippocampal volume	29274321	APOE
Miscellaneous	Mental health study participation (completed survey)	31263887	APOE
Miscellaneous	Logical memory	29274321	APOE
Miscellaneous	Moderate to vigorous physical activity	29899525	APOE
Miscellaneous	Cerebrospinal AB1-42 in normal cognition	29274321	APOE
Miscellaneous	Frequency of stair climbing in last 4 weeks	UKBB_Neale	APOE
Miscellaneous	Number of days or week of moderate physical activity 10+ minutes	UKBB_Neale	APOE
Miscellaneous	Cerebrospinal fluid AB1-42	28247064	APOE
Miscellaneous	Cerebrospinal P-tau181p	28247064	APOE
Miscellaneous	Cerebrospinal fluid tau	28247064	APOE
Miscellaneous	Neuritic plaque	25188341	APOE
Miscellaneous	Cerebrospinal fluid p-Tau181p:AB1-42 ratio	30319691	APOE
Miscellaneous	Back pain	UKBB_Neale	APOE
Miscellaneous	Skin colour saturation	25963972	DEF8
Miscellaneous	Frequency of tiredness or lethargy in last 2 weeks	UKBB_Neale	HTT
Miscellaneous	Alcohol intake frequency	UKBB_Neale	HTT
Miscellaneous	Mean platelet volume	27863252	HTT
Miscellaneous	Tanning	29739929	TYR
Miscellaneous	Skin pigmentation traits	30166351	TYR
Miscellaneous	Sunburns	23548203	TYR
Miscellaneous	Eye color	20585627	TYR
Neuropsychiatric	Schizophrenia	25056061	CHRNA3/5, FURIN
Neuropsychiatric	Insomnia	30804565	APOE, FURIN
Neuropsychiatric	Schizophrenia	31374203	FOXO3
Neuropsychiatric	Neuroticism	30867560	FOXO3
Neuropsychiatric	Alzheimer's disease	24162737	APOE
Neuropsychiatric	Dementia with Lewy bodies	29263008	APOE
Neuropsychiatric	Cognitive impairment	29274321	APOE
Neuropsychiatric	Cause of death: alzheimers disease, unspecified	UKBB_Neale	APOE
Neuropsychiatric	Neurofibrillary tangles	25188341	APOE
Neuropsychiatric	Cerebral amyloid angiopathy	25188341	APOE
Neuropsychiatric	Alzheimer disease and age of onset	26830138	APOE
Neuropsychiatric	Cause of death: unspecified dementia	UKBB_Neale	APOE
Neuropsychiatric	Neuroticism	30643256	TOX3
Neuropsychiatric	Insomnia	30804566	TOX3
Neuropsychiatric	Restless legs syndrome	29029846	TOX3
Neuropsychiatric	Depression	30718901	HTT
Smoking-related	Smoking cessation (MTAG)	30643251	CHRNA3/5, NOL4L/-DT
Smoking-related	Smoking status (ever vs never smokers)	30643258	ATXN2, FOXO3
Smoking-related	Light smokers, at least 100 smokes in lifetime	UKBB_Neale	CHRNA3/5
Smoking-related	Pack years of smoking preview only	UKBB_Neale	CHRNA3/5
Smoking-related	Local histogram emphysema pattern	25006744	CHRNA3/5
Smoking-related	Smoking behavior	30643251	CHRNA3/5
Smoking-related	Cigarettes smoked per day (MTAG)	30643251	CHRNA3/5
Smoking-related	Airflow obstruction	22837378	CHRNA3/5
Smoking-related	Lung cancer	28604730	CHRNA3/5
Smoking-related	Number of cigarettes previously smoked daily	UKBB_Neale	CHRNA3/5
Smoking-related	Number of cigarettes currently smoked daily	UKBB_Neale	CHRNA3/5
Smoking-related	Pack years adult smoking as proportion of life span exposed to smoking	UKBB_Neale	CHRNA3/5
Smoking-related	Chronic obstructive pulmonary disease	28166215	CHRNA3/5
Smoking-related	Nicotine dependence	31294817	CHRNA3/5
Smoking-related	Post bronchodilator FEV1	26634245	CHRNA3/5
Smoking-related	Time to smoke first cigarette in the morning	31294817	CHRNA3/5
Smoking-related	Time from waking to first cigarette	UKBB_Neale	CHRNA3/5
Smoking-related	Emphysema imaging phenotypes	26030696	CHRNA3/5
Smoking-related	Exhaled carbon monoxide	25072098	CHRNA3/5
Smoking-related	Cigarettes per day	20418890	CHRNA3/5
Smoking-related	Emphysema distribution in smoking	27669027	CHRNA3/5
Smoking-related	Pre bronchodilator FEV1	26634245	CHRNA3/5
Smoking-related	Difficulty not smoking for 1 day	UKBB_Neale	CHRNA3/5
Smoking-related	Chronic bronchitis or emphysema	UKBB_Neale	CHRNA3/5
Smoking-related	Number of unsuccessful stop-smoking attempts	UKBB_Neale	CHRNA3/5
Smoking-related	Past tobacco smoking	UKBB_Neale	ATXN2
Smoking-related	Smoking status: previous	UKBB_Neale	ATXN2
Smoking-related	Smoking initiation (ever regular vs never regular)	30643251	FOXO3
